# Supplementary material for: Body morphology and handgrip strength parameters of the female canoe slalom paddlers
Source: Front Physiol. 2024 Feb 20;15:1343341. doi: 10.3389/fphys.2024.1343341 (PMC10912176; doi:10.3389/fphys.2024.1343341)
Supplement: Supplementary file 1 [file Table1.XLSX]

## Sheet: Statistics
			TROJA 8. - 11. 6									49			obvody					řasa					epikondyl			síla stisku
		odvětví	Name	Nationality	Category	Dominant Hand	Age	Sport Age	Canoe Age	Body Mass	Height	Sitting Height	X	Arm Span	Forarm Girth	Flexed Biceps Girth	Chest Girth	Thigh Girth	Calf Girth	Triceps Skinfold	Subscapular Skinfold	Suprailiac Skinfold	Thigh Skinfold	Calf Skinfold	Humerus Width	Femur Width	Biacromial Diameter	LHD1	LHD2	LHD3	RHD1	RHD2	RHD3	LHD Max	RHD Max	BMI	Body Fat %	Fat Mass	Fat Free Mass	Muscle Mass	TBW (%)	ECW/TBW (%)
1	REST	S		NZL	K1	P	18	6	6	70.2	165	135.5	#REF!	167	25.8	33.5	80	52	38	16.5	10.2	13	11.5	12	6.5	10.4	39	30.9	30.7	22.8	33	26.6	26	30.9	33	25.8	27.9	19.6	50.6	48	53.4	37.6
2	REST	S		JPN	K1	P	28	20	10	60.9	163	137.9	#REF!	164	26.5	32	77	52	37.2	10	8.2	4.8	12.4	7.3	6.3	8,,7	43.7	40.1	40.6	40	38.7	41.9	39.9	40.6	41.9	25.8	27.9	19.6	50.6	48	53.4	37.6
3	REST	S		GBR	K1	L	22	17	8	62.2	160.5	135	#REF!	161	26.6	32	78.5	50	34.5	9.4	9.4	10.9	11.4	9	4.6	10.5	42	28.5	27.8	32.3	31.1	29.2	33.7	32.3	33.7	24.1	21.1	13.1	49.4	46.6	58.7	36.4
4	REST	S		GBR	C1, K1, cross	P	15	14	3.5	64.2	166.1	140.2	#REF!	168	25	33.4	77	53.5	35.2	14.4	9	14.9	13	11.9	6.2	9.2	43	29	23.2	28.3	28.1	26.3	22.7	29	28.1	23.3	23.6	15.2	49	46.5	55.9
5	REST	S		GBR	K1	P	15	5	5	55.2	157.6	134.7	#REF!	156	24.2	28	75.5	53	34.8	16	8.8	7.6	15.4	5.2	5.5	9	31.8	29.3	31.6	30.9	32.1	31.1	33.2	31.6	33.2	22.2	25.3	14	41.2	39.1	54.7
6	REST	S		GBR	K1	P	15	7	5	54.8	161	133.7	#REF!	163	26	28.6	69.8	48.8	35	4.7	9.6	8	15	10.5	6.4	9	37.5	33.6	30.1	29.7	26.9	32.7	28.1	33.6	32.7	21.1	21.8	11.9	42.9	40.7	57.3
7	REST	S		GBR	K1	P	16	10	4	54	166	139.1	#REF!	164.4	25.4	29.5	71.8	48	22.3	12.9	9.4	7	13	13.1	6	8.6	42.3	37	34	33.6	36.6	33.3	31.3	37	36.6	19.6	22.3	12	42	39.9	56.9
8	REST	S		NZL	K1	P	14	5	4.5	79.8	177.5	141.9	#REF!	178	28.4	33.4	87.8	54.5	36.5	18.2	17	15	15.5	13.4	7	10.2	37.5	39.6	40.7	37.9	36	41.6	41.2	40.7	41.6	25.3	28.6	22.8	57	54.1	52.3
9	REST	S		AUS	C1, K1	L	16	16		68.3	165.7	139.1	#REF!	162.8	26.3	30.5	78.7	49.3	35.4	12.4	13.2	13.5	6.9	12.1	6	9	42.4	36.7	34.2	37	36.4	35.6	29.7	37	36.4	24.9	26.7	18.2	50.1	47.6	53.7
10	REST	S		GBR	K1, cross	P	22	14	14	59.4	162.3	135	#REF!	167	26.2	31.8	77.6	49.5	33.2	10	8.9	12.9	14.5	9.9	4.5	7.1	39	43.9	45.4	40.4	43.1	43.1	39	45.4	43.1	22.6	19.2	11.4	48	45.6	59.9	36.8
11	REST	S		GBR	C1, K1	P	14	9	2.5	57.5	160.9	134.5	#REF!	159	23.5	28.2	77.5	45	32.8	8.8	9.5	13	12.2	15.8	4.5	7.5	39	25.1	24.9	21.2	29.7	29.9	26.6	25.1	29.9	22.2	27.8	16	41.5	39.4	52.9
12	REST	S		AUS	C1, K1	P	17	5	5	49.5	160.4	137.2	#REF!	162	24	26.9	68.9	43.1	33.1	11	7.5	6.8	15	8.1	4.3	6.8	37.5	31	29	24.9	26.9	27.9	24.7	31	27.9	19.2	18.7	9.3	40.2	38.1	59.4
13	REST	S		GBR	K1	P	15	10	8	53.2	163.7	140.4	#REF!	158	24.4	29	70.3	48	31.6	14.3	12	11	11.2	9.8	5.8	8.7	41	24	19	16.9	24.6	20	19.9	24	24.6	19.9	21.4	11.4	41.8	39.7	57.5
14	REST	S		GBR	C1	P	13	10	2	55.3	171.7	143.1	#REF!	173	22	25.4	73.6	49.8	34.5	12.5	8.4	10	9.8	8.4	6.4	9.2	40.8	19.1	22.6	18.2	24	26.3	24.5	22.6	26.3	18.8	21.9	12.1	43.2	41	57.1
15	REST	S		CAN	C1	P	31	15	3	51.9	157.2	132.5	#REF!	154	23.9	27.3	72.5	45.7	32.5	7.4	8.3	4.9	6.5	6	4	7.4	39.6	28.8	27.9	26.6	30.8	32.4	30.7	28.8	32.4	21	14.6	7.6	44.3	42	63.4	37.1
16	REST	S		CZE	C1	P	29	20	15	61.6	159.9	133.4	84.4	158.1	25.9	29.6	77.5	52	38.7	9.5	10.1	7.1	12	16.9	6.4	10	37.5	33.7	36.8	36	31.3	33.1	35	36.8	35	24.1	21.8	13.4	48.2	45.8	58.6	36.8
17	REST	S		SVK	C1, K1	P	24	15	15	63.4	158.2	134.1	85.1	155.4	24.9	31.2	77.5	52.8	36.6	12.9	10.5	12.5	12.8	12.8	5.9	10.1	39.3	30.7	32.2	33	36	31.9	33.1	33	36	25.3	19.4	12.3	51.1	48.5	60.3	36.4
AVERAGE			#DIV/0!	#DIV/0!	#DIV/0!	#DIV/0!	19.0588	11.6471	6.90625	60.0824	163.335	136.9	#REF!	162.982	25.2353	30.0176	75.9706	49.8235	34.2294	11.8176	10	10.1706	12.2412	10.7176	5.66471	8.91875	39.5824	31.8235	31.2176	29.9824	32.0765	31.9353	30.5471	31.8235	32.0765	22.6588	22.9412	14.1118	46.5353	44.1529	56.7882	36.9571
SD			#DIV/0!	#DIV/0!	#DIV/0!	#DIV/0!	5.81454	5.13494	4.39401	7.66137	5.19482	3.22897	#REF!	6.3382	1.49246	2.46177	4.59154	3.18326	3.65526	3.48124	2.28117	3.40675	2.64883	3.23385	0.921915	1.19288	2.87559	6.31313	7.00377	7.34976	5.21746	6.11269	6.1491	7.34976	6.1491	2.40704	3.94415	3.99748	4.75381	4.50557	3.09513	0.502849
CI LOWER LIMIT (95%)							16.2948	9.20611	4.81751	56.4404	160.866	135.365	#REF!	159.969	24.5258	28.8474	73.788	48.3103	32.4918	10.1628	8.91562	8.55115	10.982	9.1804	5.22646	8.3517	38.2154	28.8225	27.8883	26.4886	29.5963	29.0296	27.624	28.8225	29.5963	21.5146	21.0663	12.2115	44.2755	42.0112	55.3169	36.7181
CI UPPER LIMIT (95%)							21.8228	14.088	8.99499	63.7243	165.805	138.435	#REF!	165.995	25.9447	31.1879	78.1532	51.3367	35.967	13.4725	11.0844	11.79	13.5003	12.2549	6.10295	9.4858	40.9493	34.8245	34.547	33.4761	34.5566	34.841	33.4701	34.8245	34.841	23.803	24.8161	16.012	48.7951	46.2947	58.2595	37.1962
1	TOP	S		UKR	C1, K1, cross	P	30	22	20	58.2	166.1	140	91	163.8	25.6	31	79.1	47.6	35	13	7.9	7.7	8.2	5.5	6.1	8.9	41	40.4	42.7	40.9	42	45.2	43.3	42.7	45.2	21.1	15	8.7	49.5	47	62	36
2	TOP	S		CZE	C1	P	20	14	14	73.4	176	140.7	91.7	176.1	26.8	32.9	82.3	53	40.3	10.4	8.1	6.4	10.7	6.1	6.6	9.4	42.5	41.8	33.1	37.6	40	34.5	38.2	41.8	40	23.7	19.9	14.6	58.8	55.8	59.3	34.7
3	TOP	S		CZE	C1, K1, cross	P	25	18	14	68.5	166.2	137.3	88.3	166.4	27.7	32.2	80.5	53.4	36.5	9.6	9.1	7.8	11.6	7.1	6.5	9.7	39.3	42.5	42.5	42.5	42.7	45.4	44.2	42.5	45.4	24.8	22.9	15.7	52.8	50.1	57.8	36.4
4	TOP	S		ESP	K1	P	23	12	12	58.7	159	135.2	86.2	159	26.2	31.5	78.9	48	34.9	11.2	9	4.2	15	9.9	6.4	9.3	37.8	23	31.8	34.2	33.4	33.7	32.8	34.2	33.7	23.2	19.9	11.7	47	44.6	59.5	36.7
5	TOP	S		CZE	K1	P	25	19	14	56.3	165.4	136.8	87.8	170	24.1	28.6	77.4	48.1	32.5	8.3	8.2	4.5	10.2	11	6.2	8.9	40.4	37	39.3	40	39.7	37.6	39.5	40	39.7	20.6	12.9	7.3	49	46.5	63.8	36.2
6	TOP	S		CZE	C1, K1, cross	P	25	22	18	68.3	172.5	140.1	91.1	176	25.1	30.9	88.1	56.6	35.2	10.9	8.9	7.5	8	5.5	6.3	9.1	41.9	43.1	43.6	37.8	40.7	40.5	42.2	43.6	42.2	23	19.7	13.5	54.8	52	40.6	35.5
7	TOP	S		POL	C1, K1, cross	P	24	18	16	56.3	166.6	135.3	86.3	164.4	24	30.6	74	47.4	32.5	7.2	6.4	4.8	7.2	4.5	5.9	8.9	40.3	28.7	33.2	31.2	34.2	29.4	28.2	33.2	34.2	20.3	15.1	8.5	47.8	45.4	61.3	36.8
AVERAGE			#DIV/0!	#DIV/0!	#DIV/0!	#DIV/0!	24.5714	17.8571	15.4286	62.8143	167.4	137.914	88.9143	167.957	25.6429	31.1	80.0429	50.5857	35.2714	10.0857	8.22857	6.12857	10.1286	7.08571	6.28571	9.17143	40.4571	36.6429	38.0286	37.7429	38.9571	38.0429	38.3429	38.0286	38.9571	22.3857	17.9143	11.4286	51.3857	48.7714	57.7571	36.0429
SD			#DIV/0!	#DIV/0!	#DIV/0!	#DIV/0!	2.99205	3.7607	2.76026	7.04235	5.4513	2.33483	2.33483	6.42595	1.36974	1.36382	4.3954	3.69343	2.65751	1.92564	0.937575	1.5997	2.67875	2.44706	0.24103	0.309377	1.57993	7.81086	5.17807	3.93864	3.68459	6.02353	5.89798	7.81086	6.02353	1.72185	3.59371	3.30994	4.28113	4.05492	7.81939	0.736788
CI LOWER LIMIT (95%)							22.3549	15.0712	13.3838	57.5973	163.362	136.185	87.1847	163.197	24.6282	30.0897	76.7868	47.8496	33.3028	8.65921	7.53402	4.94352	8.14416	5.27294	6.10716	8.94224	39.2867	30.8566	34.1927	34.8251	36.2276	33.5806	33.9737	34.8251	36.2276	21.1102	15.2521	8.97658	48.2143	45.7676	51.9646	35.497
CI UPPER LIMIT (95%)							26.7879	20.6431	17.4734	68.0312	171.438	139.644	90.6439	172.717	26.6576	32.1103	83.299	53.3218	37.2401	11.5122	8.92312	7.31363	12.113	8.89849	6.46427	9.40061	41.6276	42.4291	41.8645	40.6606	41.6867	42.5051	42.7121	42.4291	42.7121	23.6613	20.5765	13.8806	54.5572	51.7753	63.5497	36.5887
1	WORLD	S		UKR	C1	P	30	13	13	55.3	160.8	135.5	86.5	157.8	24.5	31.4	78.4	49.5	34	7.6	6.5	5.4	6.9	6.1	6.3	8.7	41.8	31.6	29.3	31.3	25.6	33.9	31.8	31.6	33.9	21.4	14.1	7.8	47.5	45.1	63.3	36
2	WORLD	S		NOR	K1, cross	P	20	16	8	66.6	173.3	140	91	169	26.3	31.9	80.5	51.1	35.5	12.2	10	11.4	9	12.9	6.6	9.2	48	39.8	35.4	37.6	33.3	31.8	36.6	39.8	36.6	22.2	20.1	13.4	53.2	50.5	57.5	39.7
3	WORLD	S		IRN	K1	P	31	25	17	53.3	159.2	132.4	83.4	160.2	24.3	29.5	73	52.8	37	6.8	8.2	7.5	6.6	6.1	5.8	8.5	39.4	24.6	26.3	25.9	25.4	24.7	25.9	26.3	25.9	21	13.3	7.1	46.2	43.9	64.2	36.3
4	WORLD	S		CAN	K1	P	21	17	7	56	168.5	136.4	87.4	166.8	24.6	30.2	76.9	49	33.5	6.2	7.2	4.4	9	8.2	6.2	8.2	40.4	35.1	33.1	31.9	30.9	31.9	33.5	35.1	33.5	19.7	10.7	6	50	47.5	64.5	35.7
5	WORLD	S		NZL	K1	P	21	20	14	64.1	170.6	138.9	89.9	170.4	25.1	30.5	77	48.8	33.9	12	7.8	6.7	12	10.9	6.4	9.3	44	40.3	40.3	37.1	39	39.4	40.1	40.3	40.1	22	20.8	13.3	50.8	48.2	57.3	37.1
6	WORLD	S		USA	K1	P	20	18	8	73.4	174.2	135.9	86.9	180.3	25.9	35	82	54.4	35.4	7.5	10.2	7.5	8.5	12	6.3	9.4	46	41.2	36.1	39.6	41.9	38.8	40.7	41.2	41.9	24.2	24.2	17.8	55.6	52.8	55.6	36.3
7	WORLD	S		HUN	K1	P	30	25	15	65.6	165.3	138.6	89.6	164.1	26.2	32	78.2	55.5	35.3	9.6	10.4	8.8	12.4	6.6	5.9	9.6	40.3	37.9	38.2	32.8	32.5	32.8	32.4	38.2	32.8	24	23.5	15.4	50.2	47.7	56.6	36.9
8	WORLD	S		NED	K1	P	33	23	9	63.8	174.4	137.7	88.7	173.2	24.9	31.4	79.8	48.5	34.4	8.4	6.6	3.9	11	12	6.3	8.9	44	36.1	38.8	40.4	41	40.9	44.2	40.4	44.2	21	19.2	12.2	51.6	49	57.2	37.3
9	WORLD	S		NED	K1	L	26	15	15	57.7	160.3	132.6	83.6	165	26.3	31.8	78.1	49.7	34.6	20	8.2	9.4	8.9	14.2	5.9	9.1	39.8	26.5	29.6	28.5	26.6	25.1	28.1	29.6	28.1	22.5	22.6	13	44.7	42.4	56.8	38.7
10	WORLD	S		UKR	K1	P	21	12	12	59.6	164.3	135.5	86.5	160	25.5	31.3	77	48	34.4	14.2	10.4	7.9	13	14.4	4.8	7.5	42	33	32.9	32.9	26.5	32.5	36.5	33	36.5	22.1	18.6	11.1	48.5	46	59.7	36.8
11	WORLD	S		CZE	K1	P	20	16	14	59.6	161.1	134.5	85.5	162.2	25	32	81.7	48.5	35.5	9.3	8	5.7	8.2	7.8	6	9	40.6	25.7	30.7	29	32.7	33.3	26.9	30.7	33.3	23	20	11.9	47.7	45.3	59.1	36.9
12	WORLD	S		CZE	C1	P	19	13	6	64	166.7	139.1	90.1	166	25	31	80	48.2	35.5	10.2	8.5	7	10.8	9.8	6.4	9	40.4	39.4	37.5	36.7	40.9	38.4	39.4	39.4	40.9	23	21.7	13.9	50.1	47.6	57.3	37.1
13	WORLD	S		SVK	C1	P	19	14	9	64.8	176.5	141.4	92.4	182.3	24	28.3	81	44.8	33	6.4	7.6	5.8	8	10	6.2	9.7	41.5	40.5	40.3	39.6	35.5	36.5	36.1	40.5	36.5	20.8	18.1	11.7	53.1	50.4	58	36.7
14	WORLD	S		GER	C1	L	23	17	17	67.3	173.2	138.3	89.3	180.2	25	30.4	78.6	51.3	35.4	10.2	7.8	6.8	14.4	9.9	6.5	9.2	40.6	39.9	42.1	40.4	37.2	41.9	41.2	42.1	41.9	22.4	19.2	12.9	54.4	51.6	59.1	36.2
15	WORLD	S		MEX	K1	P	26	20	18	65.7	161.4	134.9	85.9	159.2	26.6	33.4	77.3	54.5	38.3	15.2	12.8	9	17	12.4	6.1	9.3	38	23.7	26.8	28.6	28.4	30.3	28.6	28.6	30.3	25.2	20.9	13.7	52	49.4	59.4	35.9
16	WORLD	S		CZE	K1, cross	P	19	14	14	47	156.6	132.6	83.6	157.2	22.6	25.8	74	43	30.1	10.1	8.3	6.2	8.2	7.2	6.1	8.3	42.4	22.4	24.9	26.3	X	X	X	26.3	0	19.2	10	4.7	42.3	40.1	65.7	37.5
17	WORLD	S		BRA	K1, C1	P	23	17	17	59.6	165.3	132.2	83.2	173.4	24.2	29.5	80.5	53.3	32.8	9.6	10.8	10	12.4	11	6.3	9	39.6	26.5	32.1	27.4	30.2	24.3	25.9	32.1	30.2	21.8	21.3	12.7	46.9	44.5	56.9	37.8
18	WORLD	S		NZL	K1	P	19	14	6	53.2	158.4	131.7	82.7	158.5	23.5	28.5	73.3	49	34.9	12.9	11.9	9.8	13	11.5	6	8.6	37.8	23.2	25.1	25.9	24.5	26.9	23.8	25.9	26.9	21.2	18.7	9.9	43.3	41.1	59.4	38.3
19	WORLD	S		GBR	C1	P	23	14	9	62.4	174.5	139.5	90.5	176	24.9	30	73.6	48.3	32.6	12.3	10.3	4.8	10.5	8.9	6.5	8.9	42.3	33.3	37.8	36	32.8	27.8	39.8	37.8	39.8	20.5	17.9	11.2	51.2	48.6	58	36.7
20	WORLD	S		GBR	K1	L	23	17	10	62.9	166.5	133.2	84.2	168.3	26	31.1	79.6	50.2	35.4	8.2	7.9	11.9	12.5	10	6.1	8.9	39.7	35.4	36.5	37.6	35.7	33.7	33.6	37.6	35.7	22.7	21.9	13.8	49.1	46.6	57.4	37.4
21	WORLD	S		ESP	K1	P	21	18	9	61.6	166.2	138.7	89.7	163.4	25	31.4	79	48,,5	35	9.2	6.9	6.9	11	8.8	6	9.2	42.2	33.7	30.9	30.1	25.9	30.5	30.3	33.7	30.5	22.3	16.1	9.9	51.7	49.1	62.5	35.6
22	WORLD	S		ITA	K1	P	22	12	10	48	145.5	130.1	#REF!	145.2	22.2	27	69.9	47.2	31.5	8.9	11.4	8.2	10.2	7.3	5.4	8.5	36	27.8	28.5	28.9	28.7	27.8	27.4	28.9	28.7	22.7	16.7	8	40	38	60.8	39
AVERAGE							23.1818	16.8182	11.6818	60.5227	165.582	135.895	#REF!	166.305	24.8909	30.6091	77.7	49.7905	34.4545	10.3182	8.98636	7.5	10.6136	9.90909	6.09545	8.90909	41.2182	32.6182	33.3273	32.9318	32.1524	32.5333	33.4667	33.3273	33.4667	22.0409	18.6182	11.4273	49.0955	46.6091	59.3773	37.0864
SD							4.29436	3.82518	3.85927	6.43376	7.46724	3.18635	#REF!	8.96004	1.14639	2.02082	3.17985	3.10562	1.77112	3.2601	1.80773	2.16179	2.58094	2.49703	0.396985	0.502289	2.68464	6.49173	5.28251	5.07284	5.60568	5.33482	6.02879	6.49173	6.02879	1.42149	3.83923	3.16998	3.99446	3.7961	2.89711	1.08202
CI LOWER LIMIT (95%)							21.3874	15.2198	10.0692	57.8343	162.462	134.564	#REF!	162.56	24.4119	29.7647	76.3713	48.4927	33.7145	8.9559	8.23097	6.59666	9.53515	8.86567	5.92957	8.6992	40.0964	29.9055	31.1199	30.8121	29.81	30.3041	30.9474	31.1199	30.9474	21.4469	17.0139	10.1026	47.4263	45.0228	58.1667	36.6342
CI UPPER LIMIT (95%)							24.9763	18.4166	13.2945	63.2112	168.702	137.227	#REF!	170.049	25.3699	31.4535	79.0287	51.0882	35.1946	11.6805	9.74175	8.40334	11.6921	10.9525	6.26134	9.11898	42.34	35.3309	35.5347	35.0516	34.4948	34.7626	35.9859	35.5347	35.9859	22.6349	20.2225	12.7519	50.7646	48.1954	60.5879	37.5385
1	JUNIOR	S		CZE	K1	P	18	15	10	63.4	167.8	137.9	88.9	165	23.8	28.3	75.6	51	36	2.8	7	9.6	10.6	10.4	5.9	9.4	40	39	42.3	38.1	34.3	33.3	31.6	42.3	34.3	22.5	22.7	14.4	49	46.5	56.2	37.9
2	JUNIOR	S		CZE	K1	P	16	13	9	52.9	164	134.5	85.5	163.1	22.8	27.9	71	46	31.3	12.4	8.4	7.2	9.2	6.8	5.9	8.7	42.5	32.2	29.1	32.9	28.5	27.8	32.3	32.9	32.3	19.7	22.2	11.7	41.2	39.1	57.1
3	JUNIOR	S		CZE	K1	P	17	13	7	60.7	165.3	138.2	89.2	166	24.4	29.2	78.6	51	34.9	10.4	11.5	9	12	9.9	5.9	8.9	38.7	24.3	21.9	21	26.6	29.5	21.9	24.3	29.5	22.2	25.8	15.7	45	42.7	54.2
4	JUNIOR	S		CZE	C1	P	17	13	8	75.8	176.7	144	95	184.6	27.1	33.2	82.4	53.9	37.1	17	8.4	8.5	11.2	12	6.7	9.9	44.5	30.1	28.4	27.5	31.9	27.9	31	30.1	31.9	24.3	26.8	20.3	55.5	52.7	53.6
5	JUNIOR	S		CZE	K1	P	18	12	12	62.6	172.2	138.7	89.7	167.6	25.6	29.2	76	51.8	37.1	12.5	8	7.1	9.9	8.4	6.5	8.9	41	X	X	X	X	X	X	0	0	21.1	16.1	10.1	52.5	49.8	61	36.4
6	JUNIOR	S		CZE	C1, K1	P	16	8	8	52.9	164	139	90	161.2	23	26.4	71.5	45.5	33	10.8	6.8	6.4	7.5	7.2	6	8.6	38.7	27.3	23.2	21.5	26.3	25.1	29.1	27.3	29.1	19.7	21.7	11.5	41.4	39.3	57.3
7	JUNIOR	S		CZE	C1	P	16	5		55.6	163.4	134	85	159.1	25	30	69.5	45.5	33	10.1	7.8	7.9	10.5	13.5	6	9.1	37	29.6	33.1	29.4	27.2	33.6	34.9	33.1	34.9	20.9	23.1	12.8	42.8	40.6	56.3
8	JUNIOR	S		SVK	C1	L	17	8		45.5	157	131	82	162	23	28.3	66.7	47.3	31.6	7.4	8.5	7.9	8.5	5.2	5.3	7.9	41.4	30.7	25	28.2	34.9	31.3	32.1	30.7	34.9	18.5	20.1	9.1	36.4	34.5	58.5
9	JUNIOR	S		SVK	C1	P	15	7		65	163.7	137.2	88.2	157.3	27	32	77	52.5	37	14.5	18	12.8	19.8	18.9	6.3	9.3	40	34.2	35.2	33.9	34.9	32.2	35.8	35.2	35.8	24.3	23.9	15.5	49.5	47	55.7
10	JUNIOR	S		SVK	K1	P	14	5		61.6	164.2	140.5	91.5	164	27.5	31	73.3	52.6	35.8	14.6	8.6	8.9	14	12.5	6.2	9.4	41	32.4	32.1	29	30.3	35.8	31.2	32.4	35.8	22.7	24.5	15	46.1	43.8	55.2
11	JUNIOR	S		SVK	K1	L	17	6	5	64.8	164.6	140.4	91.4	162	26.3	32.1	76.8	56.9	37.6	18	11	13.4	14	27	6.2	9.3	39.9	38.2	42.1	40.7	38.2	40.1	38.8	42.1	40.1	23.9	26.7	17.3	47.5	45.1	53.7
12	JUNIOR	S		CZE	C1, K1	P	15	5	4	55	167.1	139	90	164	24.5	28.8	71	46.5	32.5	11.9	7.1	10.1	10.4	10.7	6.2	9.4	40	35.4	33.1	32.7	29	32.7	27.8	35.4	32.7	19.7	21.9	12	43	40.8	57.3
13	JUNIOR	S		CZE	K1	P	15	6	4	54.3	164.9	136.3	87.3	164.1	24	26.8	72.5	45.5	33.7	11	7	7.5	7	6.6	5.3	8.4	42	28.9	30.7	27.9	27.8	28.1	32.4	30.7	32.4	20	21.4	11.6	42.7	40.5	57.6
14	JUNIOR	S		SVK	C1, K1	P	17	11	11	61.1	172.9	138.6	89.6	171.9	24.1	30.6	73.5	48.4	35.6	8.1	8.6	5.1	10	5.7	6.1	8.9	41.5	29.3	27.8	31.8	34.8	32.8	35.1	31.8	35.1	20.4	22.1	13.5	47.6	45.2	57
15	JUNIOR	S		CZE	C1, K1	P	16	8	8	52.9	164	139	90	161.2	23	26.4	71.5	45.5	33	10.8	6.8	6.4	7.5	7.2	6	8.6	38.7	27.3	23.2	21.5	26.3	25.1	29.1	27.3	29.1	19.7	21.7	11.5	41.4	39.3	57.3
16	JUNIOR	S		CZE	C1	P	16	5		55.6	163.4	134	85	159.1	25	30	69.5	45.5	33	10.1	7.8	7.9	10.5	13.5	6	9.1	37	29.6	33.1	29.4	27.2	33.6	34.9	33.1	34.9	20.9	23.1	12.8	42.8	40.6	56.3
17	JUNIOR	S		CZE	K1	P	18	15	13	70.3	176.5	140.4	91.4	183.1	27.7	31.4	82.5	47.5	35.9	11	8.8	12	9.2	10.7	6.6	8.7	44.5	26.8	32.4	33	25.1	31	33.7	33	33.7	22.6	19.5	13.7	56.6	53.7	58.6	35.7
AVERAGE							16.3529	9.11765	8.25	59.4118	166.571	137.806	88.8059	165.606	24.9294	29.5059	74.0529	48.9941	34.5941	11.3765	8.82941	8.68824	10.6941	10.9529	6.06471	8.97059	40.4941	30.9562	30.7938	29.9062	30.2063	31.2438	31.9812	30.9562	31.9812	21.3588	22.5471	13.4412	45.9412	43.6	56.6412	36.6667
SD							1.16946	3.72294	2.95804	7.40843	5.17455	3.1005	3.1005	7.67752	1.66987	2.04465	4.43426	3.61826	2.07348	3.56625	2.70711	2.29725	3.0756	5.42127	0.375735	0.472711	2.17786	4.08933	6.0302	5.56315	4.05405	3.92852	3.9032	6.0302	4.05405	1.7948	2.65191	2.75637	5.41849	5.15012	1.87252	1.12398
CI LOWER LIMIT (95%)							15.797	7.34791	6.84386	55.8901	164.111	136.332	87.332	161.956	24.1356	28.5339	71.9451	47.2741	33.6085	9.68121	7.54256	7.59621	9.2321	8.37588	5.8861	8.74588	39.4588	29.0123	27.9272	27.2617	28.2791	29.3763	30.1258	29.0123	30.1258	20.5056	21.2864	12.1309	43.3654	41.1518	55.7511	36.1324
CI UPPER LIMIT (95%)							16.9089	10.8874	9.65614	62.9334	169.03	139.28	90.2797	169.255	25.7232	30.4778	76.1608	50.7141	35.5798	13.0717	10.1163	9.78026	12.1561	13.53	6.24332	9.1953	41.5294	32.9002	33.6603	32.5508	32.1334	33.1112	33.8367	33.6603	33.8367	22.212	23.8077	14.7514	48.5169	46.0482	57.5313	37.201
AVERAGE			AVG REST	#DIV/0!	#DIV/0!	#DIV/0!	19.0588	11.6471	6.90625	60.0824	163.335	136.9	#REF!	162.982	25.2353	30.0176	75.9706	49.8235	34.2294	11.8176	10	10.1706	12.2412	10.7176	5.66471	8.91875	39.5824	31.8235	31.2176	29.9824	32.0765	31.9353	30.5471	31.8235	32.0765	22.6588	22.9412	14.1118	46.5353	44.1529	56.7882	36.9571
			AVG TOP	#DIV/0!	#DIV/0!	#DIV/0!	24.5714	17.8571	15.4286	62.8143	167.4	137.914	88.9143	167.957	25.6429	31.1	80.0429	50.5857	35.2714	10.0857	8.22857	6.12857	10.1286	7.08571	6.28571	9.17143	40.4571	36.6429	38.0286	37.7429	38.9571	38.0429	38.3429	38.0286	38.9571	22.3857	17.9143	11.4286	51.3857	48.7714	57.7571	36.0429
			AVG WORLD	#DIV/0!	#DIV/0!	#DIV/0!	23.1818	16.8182	11.6818	60.5227	165.582	135.895	#REF!	166.305	24.8909	30.6091	77.7	49.7905	34.4545	10.3182	8.98636	7.5	10.6136	9.90909	6.09545	8.90909	41.2182	32.6182	33.3273	32.9318	32.1524	32.5333	33.4667	33.3273	33.4667	22.0409	18.6182	11.4273	49.0955	46.6091	59.3773	37.0864
			AVG JUNIOR	#DIV/0!	#DIV/0!	#DIV/0!	16.3529	9.11765	8.25	59.4118	166.571	137.806	88.8059	165.606	24.9294	29.5059	74.0529	48.9941	34.5941	11.3765	8.82941	8.68824	10.6941	10.9529	6.06471	8.97059	40.4941	30.9562	30.7938	29.9062	30.2063	31.2438	31.9812	30.9562	31.9812	21.3588	22.5471	13.4412	45.9412	43.6	56.6412	36.6667
SD			SD REST	#DIV/0!	#DIV/0!	#DIV/0!	5.81454	5.13494	4.39401	7.66137	5.19482	3.22897	#REF!	6.3382	1.49246	2.46177	4.59154	3.18326	3.65526	3.48124	2.28117	3.40675	2.64883	3.23385	0.921915	1.19288	2.87559	6.31313	7.00377	7.34976	5.21746	6.11269	6.1491	7.34976	6.1491	2.40704	3.94415	3.99748	4.75381	4.50557	3.09513	0.502849
			SD TOP	#DIV/0!	#DIV/0!	#DIV/0!	2.99205	3.7607	2.76026	7.04235	5.4513	2.33483	2.33483	6.42595	1.36974	1.36382	4.3954	3.69343	2.65751	1.92564	0.937575	1.5997	2.67875	2.44706	0.24103	0.309377	1.57993	7.81086	5.17807	3.93864	3.68459	6.02353	5.89798	7.81086	6.02353	1.72185	3.59371	3.30994	4.28113	4.05492	7.81939	0.736788
			SD WORLD	#DIV/0!	#DIV/0!	#DIV/0!	4.29436	3.82518	3.85927	6.43376	7.46724	3.18635	#REF!	8.96004	1.14639	2.02082	3.17985	3.10562	1.77112	3.2601	1.80773	2.16179	2.58094	2.49703	0.396985	0.502289	2.68464	6.49173	5.28251	5.07284	5.60568	5.33482	6.02879	6.49173	6.02879	1.42149	3.83923	3.16998	3.99446	3.7961	2.89711	1.08202
			SD JUNIOR	#DIV/0!	#DIV/0!	#DIV/0!	1.16946	3.72294	2.95804	7.40843	5.17455	3.1005	3.1005	7.67752	1.66987	2.04465	4.43426	3.61826	2.07348	3.56625	2.70711	2.29725	3.0756	5.42127	0.375735	0.472711	2.17786	4.08933	6.0302	5.56315	4.05405	3.92852	3.9032	6.0302	4.05405	1.7948	2.65191	2.75637	5.41849	5.15012	1.87252	1.12398
DIFF. OF MEANS			WORLD:REST				4.12299	5.17112	4.77557	0.440374	2.24652	-1.00455	#REF!	3.32219	-0.344385	0.591444	1.72941	-0.0330532	0.225134	-1.49947	-1.01364	-2.67059	-1.62754	-0.808556	0.430749	-0.00965909	1.63583	0.794652	2.10963	2.94947	0.0759104	0.598039	2.91961	2.94947	2.91961	-0.617914	-4.32299	-2.68449	2.56016	2.45615	2.58904	0.129221
			WORLD:TOP				-1.38961	-1.03896	-3.74675	-2.29156	-1.81818	-2.01883	#REF!	-1.6526	-0.751948	-0.490909	-2.34286	-0.795238	-0.816883	0.232468	0.757792	1.37143	0.485065	2.82338	-0.19026	-0.262338	0.761039	-4.02468	-4.7013	-4.81104	-6.80476	-5.50952	-4.87619	-4.02468	-4.87619	-0.344805	0.703896	-0.0012987	-2.29026	-2.16234	1.62013	1.04351
			WORLD:WORLD				0	0	0	0	0	0	#REF!	0	0	0	0	0	0	0	0	0	0	0	0	0	0	0	0	0	0	0	0	0	0	0	0	0	0	0	0	0
			WORLD:JUNIOR				6.82888	7.70053	3.43182	1.11096	-0.98877	-1.91043	#REF!	0.698663	-0.0385027	1.10321	3.64706	0.796359	-0.139572	-1.05829	0.156952	-1.18824	-0.0804813	-1.04385	0.0307487	-0.0614973	0.724064	1.66193	2.53352	3.02557	1.94613	1.28958	1.48542	3.02557	1.94613	0.682086	-3.92888	-2.0139	3.15428	3.00909	2.7361	0.419697
TOP			7
	AVERAGE						24.5714	17.8571	15.4286	62.8143	167.4	137.914	88.9143	167.957	25.6429	31.1	80.0429	50.5857	35.2714	10.0857	8.22857	6.12857	10.1286	7.08571	6.28571	9.17143	40.4571	36.6429	38.0286	37.7429	38.9571	38.0429	38.3429	38.0286	38.9571	22.3857	17.9143	11.4286	51.3857	48.7714	57.7571	36.0429
	SD						2.99205	3.7607	2.76026	7.04235	5.4513	2.33483	2.33483	6.42595	1.36974	1.36382	4.3954	3.69343	2.65751	1.92564	0.937575	1.5997	2.67875	2.44706	0.24103	0.309377	1.57993	7.81086	5.17807	3.93864	3.68459	6.02353	5.89798	7.81086	6.02353	1.72185	3.59371	3.30994	4.28113	4.05492	7.81939	0.736788
WORLD			22
	AVERAGE						23.1818	16.8182	11.6818	60.5227	165.582	135.895	#REF!	166.305	24.8909	30.6091	77.7	49.7905	34.4545	10.3182	8.98636	7.5	10.6136	9.90909	6.09545	8.90909	41.2182	32.6182	33.3273	32.9318	32.1524	32.5333	33.4667	33.3273	33.4667	22.0409	18.6182	11.4273	49.0955	46.6091	59.3773	37.0864
	SD						4.29436	3.82518	3.85927	6.43376	7.46724	3.18635	#REF!	8.96004	1.14639	2.02082	3.17985	3.10562	1.77112	3.2601	1.80773	2.16179	2.58094	2.49703	0.396985	0.502289	2.68464	6.49173	5.28251	5.07284	5.60568	5.33482	6.02879	6.49173	6.02879	1.42149	3.83923	3.16998	3.99446	3.7961	2.89711	1.08202
JUNIOR			17
	AVERAGE						16.3529	9.11765	8.25	59.4118	166.571	137.806	88.8059	165.606	24.9294	29.5059	74.0529	48.9941	34.5941	11.3765	8.82941	8.68824	10.6941	10.9529	6.06471	8.97059	40.4941	30.9562	30.7938	29.9062	30.2063	31.2438	31.9812	30.9562	31.9812	21.3588	22.5471	13.4412	45.9412	43.6	56.6412	36.6667
	SD						1.16946	3.72294	2.95804	7.40843	5.17455	3.1005	3.1005	7.67752	1.66987	2.04465	4.43426	3.61826	2.07348	3.56625	2.70711	2.29725	3.0756	5.42127	0.375735	0.472711	2.17786	4.08933	6.0302	5.56315	4.05405	3.92852	3.9032	6.0302	4.05405	1.7948	2.65191	2.75637	5.41849	5.15012	1.87252	1.12398
REST			17
	AVERAGE						19.0588	11.6471	6.90625	60.0824	163.335	136.9	#REF!	162.982	25.2353	30.0176	75.9706	49.8235	34.2294	11.8176	10	10.1706	12.2412	10.7176	5.66471	8.91875	39.5824	31.8235	31.2176	29.9824	32.0765	31.9353	30.5471	31.8235	32.0765	22.6588	22.9412	14.1118	46.5353	44.1529	56.7882	36.9571
	SD						5.81454	5.13494	4.39401	7.66137	5.19482	3.22897	#REF!	6.3382	1.49246	2.46177	4.59154	3.18326	3.65526	3.48124	2.28117	3.40675	2.64883	3.23385	0.921915	1.19288	2.87559	6.31313	7.00377	7.34976	5.21746	6.11269	6.1491	7.34976	6.1491	2.40704	3.94415	3.99748	4.75381	4.50557	3.09513	0.502849
POOLED SD			WORLD:REST				5.00868	4.43924	4.09908	6.99112	6.58157	3.20485	#REF!	7.93333	1.30733	2.22226	3.85429	3.13943	2.7492	3.35751	2.02609	2.7697	2.61051	2.83922	0.676005	0.870935	2.76883	6.41511	6.08687	6.16159	5.4412	5.68427	6.08111	6.41511	6.08111	1.91109	3.88495	3.55156	4.33916	4.11793	2.98436	0.879675
			WORLD:TOP				4.04139	3.81095	3.6438	6.57387	7.06911	3.01796	#REF!	8.46274	1.19962	1.89461	3.48679	3.24546	2.0023	3.01503	1.6544	2.05024	2.60299	2.48601	0.368084	0.466368	2.48201	6.80699	5.25948	4.8438	5.23999	5.49533	5.99997	6.80699	5.99997	1.49346	3.78604	3.20161	4.05991	3.85512	4.48502	1.01549
			WORLD:WORLD				4.29436	3.82518	3.85927	6.43376	7.46724	3.18635	#REF!	8.96004	1.14639	2.02082	3.17985	3.10562	1.77112	3.2601	1.80773	2.16179	2.58094	2.49703	0.396985	0.502289	2.68464	6.49173	5.28251	5.07284	5.60568	5.33482	6.02879	6.49173	6.02879	1.42149	3.83923	3.16998	3.99446	3.7961	2.89711	1.08202
			WORLD:JUNIOR				3.32539	3.78131	3.49816	6.87222	6.57466	3.14951	#REF!	8.42942	1.39704	2.03116	3.77382	3.33699	1.90776	3.39588	2.24139	2.22138	2.80557	4.0309	0.387939	0.489718	2.47824	5.58123	5.61806	5.29044	4.99421	4.77776	5.217	5.61806	5.217	1.59369	3.37741	2.99813	4.66392	4.43267	2.50599	1.10036
							věk	věk - sport	věk - kanoe	hmotnost	výška	výška v sedě	VVScorr	rozpětí	předloktí	biceps	hrudník	stehno	lýtko	triceps	subscapula	suprailiac	stehno	lýtko	humerus	femur	šířka ramen	levá 1	levá 2	levá 3	pravá 1	pravá 2	pravá 3	LHD Max	RHD Max	BMI	tuk (%)	tučná hmota	netučná hmota	svalová hmota	TBW (%)	ECW/TBW (%)
COHEN´S D			WORLD:REST			WORLD:REST	0.82317	1.16487	1.16504	0.0629905	0.341336	-0.313445	#REF!	0.418764	-0.263427	0.266145	0.448698	-0.0105284	0.0818906	-0.4466	-0.500293	-0.964217	-0.623456	-0.284781	0.637197	-0.0110905	0.590802	0.123872	0.346586	0.478686	0.013951	0.105209	0.480111	0.478686	0.480111	-0.32333	-1.11276	-0.755864	0.590013	0.596453	0.867536	0.146896
			WORLD:TOP			WORLD:TOP	-0.343844	-0.272625	-1.02825	-0.348586	-0.257201	-0.668939	#REF!	-0.195279	-0.626822	-0.259108	-0.671925	-0.245031	-0.407972	0.0771028	0.458046	0.668911	0.186349	1.13571	-0.516892	-0.562513	0.306622	-0.591256	-0.893871	-0.993236	-1.29862	-1.00258	-0.812703	-0.591256	-0.812703	-0.230876	0.185919	-0.00040564	-0.564115	-0.5609	0.361231	1.02759
			WORLD:WORLD			WORLD:WORLD	0	0	0	0	0	0	#REF!	0	0	0	0	0	0	0	0	0	0	0	0	0	0	0	0	0	0	0	0	0	0	0	0	0	0	0	0	0
			WORLD:JUNIOR			WORLD:JUNIOR	2.05355	2.03647	0.981036	0.16166	-0.150391	-0.606579	#REF!	0.0828839	-0.0275602	0.543142	0.966411	0.238646	-0.0731601	-0.311639	0.0700244	-0.534909	-0.0286862	-0.258962	0.0792616	-0.125577	0.292169	0.297772	0.45096	0.571893	0.389677	0.269914	0.284726	0.571893	0.389677	0.427991	-1.16328	-0.67172	0.676314	0.678843	1.09182	0.381418
																																		0	0
T.TEST p VALUE			WORLD:REST				0.0150781	0.000909046	0.00108478	0.84641	0.297353	0.338023	#REF!	0.202729	0.419858	0.41512	0.172987	0.974442	0.801214	0.174955	0.129828	0.00499114	0.0612137	0.383529	0.0559744	0.972928	0.0753838	0.703472	0.290094	0.146712	0.966099	0.749358	0.149917	0.703472	0.966099	0.323201	0.00143262	0.0247465	0.0757582	0.0727481	0.0107495	0.764324
			WORLD:TOP				0.435057	0.535123	0.0252175	0.428824	0.558315	0.134831	#REF!	0.656299	0.160115	0.55542	0.13317	0.579918	0.355482	0.860303	0.300537	0.134847	0.671021	0.0143509	0.243967	0.205855	0.485877	0.184298	0.049172	0.0301371	0.00612112	0.0300752	0.0738728	0.184298	0.0738728	0.599053	0.671733	0.999261	0.204604	0.20712	0.41247	0.0253039
			WORLD:WORLD				1	1	1	1	1	1	#REF!	1	1	1	1	1	1	1	1	1	1	1	1	1	1	1	1	1	1	1	1	1	1	1	1	1	1	1	1	1
			WORLD:JUNIOR				2.05162e-07	2.41822e-07	0.011682	0.619606	0.644145	0.068222	#REF!	0.798856	0.932446	0.100998	0.00490278	0.470045	0.822015	0.340779	0.829519	0.106085	0.929693	0.42771	0.807463	0.699595	0.371442	0.373836	0.177498	0.0898451	0.248747	0.422005	0.397419	0.373836	0.422005	0.193173	0.000921811	0.0444946	0.0431344	0.0424014	0.00171589	0.536138
							10.8232	11.1649	11.165	10.063	10.3413	9.68655	#REF!	10.4188	9.73657	10.2661	10.4487	9.98947	10.0819	9.5534	9.49971	9.03578	9.37654	9.71522	10.6372	9.98891	10.5908	10.1239	10.3466	10.4787	10.014	10.1052	10.4801	10.4787	10.4801	9.67667	8.88724	9.24414	10.59	10.5965	10.8675	10.1469
							9.65616	9.72737	8.97175	9.65141	9.7428	9.33106	#REF!	9.80472	9.37318	9.74089	9.32808	9.75497	9.59203	10.0771	10.458	10.6689	10.1863	11.1357	9.48311	9.43749	10.3066	9.40874	9.10613	9.00676	8.70138	8.99742	9.1873	9.40874	9.1873	9.76912	10.1859	9.99959	9.43588	9.4391	10.3612	11.0276
							10	10	10	10	10	10	#REF!	10	10	10	10	10	10	10	10	10	10	10	10	10	10	10	10	10	10	10	10	10	10	10	10	10	10	10	10	10
							12.0536	12.0365	10.981	10.1617	9.84961	9.39342	#REF!	10.0829	9.97244	10.5431	10.9664	10.2386	9.92684	9.68836	10.07	9.46509	9.97131	9.74104	10.0793	9.87442	10.2922	10.2978	10.451	10.5719	10.3897	10.2699	10.2847	10.5719	10.3897	10.428	8.83672	9.32828	10.6763	10.6788	11.0918	10.3814

## Sheet: Additional Statistics
			TROJA 8, - 11, 6									49		obvody					řasa					epikondyl			síla stisku
		odvětví	Name	Nationality	Category	Dominant Hand	Age	Sport Age	Canoe Age	Body Mass	Height	Sitting Height	Arm Span	Forarm Girth	Flexed Biceps Girth	Chest Girth	Thigh Girth	Calf Girth	Triceps Skinfold	Subscapular Skinfold	Suprailiac Skinfold	Thigh Skinfold	Calf Skinfold	Humerus Width	Femur Width	Biacromial Diameter	LHD1	LHD2	LHD3	RHD1	RHD2	RHD3	LHD Max	RHD Max	BMI	Body Fat %	Fat Mass	Fat Free Mass	Muscle Mass	TBW (%)	ECW/TBW (%)
1	REST	S		NZL	K1	P	18	6	6	70.2	165	135.5	167	25.8	33.5	80	52	38	16.5	10.2	13	11.5	12	6.5	10.4	39	1	30.7	22.8	33	26.6	26	30.7	33	25.8	27.9	19.6	50.6	48	53.4	37.6
2	REST	S		JPN	K1	P	28	20	10	60.9	163	137.9	164	26.5	32	77	52	37.2	10	8.2	4.8	12.4	7.3	6.3	8.7	43.7	40.1	40.6	40	38.7	41.9	39.9	40.6	41.9	25.8	27.9	19.6	50.6	48	53.4	37.6
3	REST	S		GBR	K1	L	22	17	8	62.2	160.5	135	161	26.6	32	78.5	50	34.5	9.4	9.4	10.9	11.4	9	4.6	10.5	42	28.5	27.8	32.3	31.1	29.2	33.7	32.3	33.7	24.1	21.1	13.1	49.4	46.6	58.7	36.4
4	REST	S		GBR	C1, K1, cross	P	15	14	3.5	64.2	166.1	140.2	168	25	33.4	77	53.5	35.2	14.4	9	14.9	13	11.9	6.2	9.2	43	29	23.2	28.3	28.1	26.3	22.7	29	28.1	23.3	23.6	15.2	49	46.5	55.9
5	REST	S		GBR	K1	P	15	5	5	55.2	157.6	134.7	156	24.2	28	75.5	53	34.8	16	8.8	7.6	15.4	5.2	5.5	9	31.8	29.3	31.6	30.9	32.1	31.1	33.2	31.6	33.2	22.2	25.3	14	41.2	39.1	54.7
6	REST	S		GBR	K1	P	15	7	5	54.8	161	133.7	163	26	28.6	69.8	48.8	35	4.7	9.6	8	15	10.5	6.4	9	37.5	33.6	30.1	29.7	26.9	32.7	28.1	33.6	32.7	21.1	21.8	11.9	42.9	40.7	57.3
7	REST	S		GBR	K1	P	16	10	4	54	166	139.1	164.4	25.4	29.5	71.8	48	22.3	12.9	9.4	7	13	13.1	6	8.6	42.3	37	34	33.6	36.6	33.3	31.3	37	36.6	19.6	22.3	12	42	39.9	56.9
8	REST	S		NZL	K1	P	14	5	4.5	79.8	177.5	141.9	178	28.4	33.4	87.8	54.5	36.5	18.2	17	15	15.5	13.4	7	10.2	37.5	39.6	40.7	37.9	36	41.6	41.2	40.7	41.6	25.3	28.6	22.8	57	54.1	52.3
9	REST	S		AUS	C1, K1	L	16	16		68.3	165.7	139.1	162.8	26.3	30.5	78.7	49.3	35.4	12.4	13.2	13.5	6.9	12.1	6	9	42.4	36.7	34.2	37	36.4	35.6	29.7	37	36.4	24.9	26.7	18.2	50.1	47.6	53.7
10	REST	S		GBR	K1, cross	P	22	14	14	59.4	162.3	135	167	26.2	31.8	77.6	49.5	33.2	10	8.9	12.9	14.5	9.9	4.5	7.1	39	43.9	45.4	40.4	43.1	43.1	39	45.4	43.1	22.6	19.2	11.4	48	45.6	59.9	36.8
11	REST	S		GBR	C1, K1	P	14	9	2.5	57.5	160.9	134.5	159	23.5	28.2	77.5	45	32.8	8.8	9.5	13	12.2	15.8	4.5	7.5	39	25.1	24.9	21.2	29.7	29.9	26.6	25.1	29.9	22.2	27.8	16	41.5	39.4	52.9
12	REST	S		AUS	C1, K1	P	17	5	5	49.5	160.4	137.2	162	24	26.9	68.9	43.1	33.1	11	7.5	6.8	15	8.1	4.3	6.8	37.5	31	29	24.9	26.9	27.9	24.7	31	27.9	19.2	18.7	9.3	40.2	38.1	59.4
13	REST	S		GBR	K1	P	15	10	8	53.2	163.7	140.4	158	24.4	29	70.3	48	31.6	14.3	12	11	11.2	9.8	5.8	8.7	41	24	19	16.9	24.6	20	19.9	24	24.6	19.9	21.4	11.4	41.8	39.7	57.5
14	REST	S		GBR	C1	P	13	10	2	55.3	171.7	143.1	173	22	25.4	73.6	49.8	34.5	12.5	8.4	10	9.8	8.4	6.4	9.2	40.8	19.1	22.6	18.2	24	26.3	24.5	22.6	26.3	18.8	21.9	12.1	43.2	41	57.1
15	REST	S		CAN	C1	P	31	15	3	51.9	157.2	132.5	154	23.9	27.3	72.5	45.7	32.5	7.4	8.3	4.9	6.5	6	4	7.4	39.6	28.8	27.9	26.6	30.8	32.4	30.7	28.8	32.4	21	14.6	7.6	44.3	42	63.4	37.1
16	REST	S		CZE	C1	P	29	20	15	61.6	159.9	133.4	158.1	25.9	29.6	77.5	52	38.7	9.5	10.1	7.1	12	16.9	6.4	10	37.5	33.7	36.8	36	31.3	33.1	35	36.8	35	24.1	21.8	13.4	48.2	45.8	58.6	36.8
17	REST	S		SVK	C1, K1	P	24	15	15	63.4	158.2	134.1	155.4	24.9	31.2	77.5	52.8	36.6	12.9	10.5	12.5	12.8	12.8	5.9	10.1	39.3	30.7	32.2	33	36	31.9	33.1	33	36	25.3	19.4	12.3	51.1	48.5	60.3	36.4
		odvětví	Name	Nationality	Category	Dominant Hand	Age	Sport Age	Canoe Age	Body Mass	Height	Sitting Height	Arm Span	Forarm Girth	Flexed Biceps Girth	Chest Girth	Thigh Girth	Calf Girth	Triceps Skinfold	Subscapular Skinfold	Suprailiac Skinfold	Thigh Skinfold	Calf Skinfold	Humerus Width	Femur Width	Biacromial Diameter	LHD1	LHD2	LHD3	RHD1	RHD2	RHD3	LHD Max	RHD Max	BMI	Body Fat %	Fat Mass	Fat Free Mass	Muscle Mass	TBW (%)	ECW/TBW (%)
1	TOP	S		UKR	C1, K1, cross	P	30	22	20	58.2	166.1	140	163.8	25.6	31	79.1	47.6	35	13	7.9	7.7	8.2	5.5	6.1	8.9	41	40.4	42.7	40.9	42	45.2	43.3	42.7	45.2	21.1	15	8.7	49.5	47	62	36
2	TOP	S		CZE	C1	P	20	14	14	73.4	176	140.7	176.1	26.8	32.9	82.3	53	40.3	10.4	8.1	6.4	10.7	6.1	6.6	9.4	42.5	41.8	33.1	37.6	40	34.5	38.2	41.8	40	23.7	19.9	14.6	58.8	55.8	59.3	34.7
3	TOP	S		CZE	C1, K1, cross	P	25	18	14	68.5	166.2	137.3	166.4	27.7	32.2	80.5	53.4	36.5	9.6	9.1	7.8	11.6	7.1	6.5	9.7	39.3	42.5	42.5	42.5	42.7	45.4	44.2	42.5	45.4	24.8	22.9	15.7	52.8	50.1	57.8	36.4
4	TOP	S		ESP	K1	P	23	12	12	58.7	159	135.2	159	26.2	31.5	78.9	48	34.9	11.2	9	4.2	15	9.9	6.4	9.3	37.8	23	31.8	34.2	33.4	33.7	32.8	34.2	33.7	23.2	19.9	11.7	47	44.6	59.5	36.7
5	TOP	S		CZE	K1	P	25	19	14	56.3	165.4	136.8	170	24.1	28.6	77.4	48.1	32.5	8.3	8.2	4.5	10.2	11	6.2	8.9	40.4	37	39.3	40	39.7	37.6	39.5	40	39.7	20.6	12.9	7.3	49	46.5	63.8	36.2
6	TOP	S		CZE	C1, K1, cross	P	25	22	18	68.3	172.5	140.1	176	25.1	30.9	88.1	56.6	35.2	10.9	8.9	7.5	8	5.5	6.3	9.1	41.9	43.1	43.6	37.8	40.7	40.5	42.2	43.6	42.2	23	19.7	13.5	54.8	52	40.6	35.5
7	TOP	S		POL	C1, K1, cross	P	24	18	16	56.3	166.6	135.3	164.4	24	30.6	74	47.4	32.5	7.2	6.4	4.8	7.2	4.5	5.9	8.9	40.3	28.7	33.2	31.2	34.2	29.4	28.2	33.2	34.2	20.3	15.1	8.5	47.8	45.4	61.3	36.8
		odvětví	Name	Nationality	Category	Dominant Hand	Age	Sport Age	Canoe Age	Body Mass	Height	Sitting Height	Arm Span	Forarm Girth	Flexed Biceps Girth	Chest Girth	Thigh Girth	Calf Girth	Triceps Skinfold	Subscapular Skinfold	Suprailiac Skinfold	Thigh Skinfold	Calf Skinfold	Humerus Width	Femur Width	Biacromial Diameter	LHD1	LHD2	LHD3	RHD1	RHD2	RHD3	LHD Max	RHD Max	BMI	Body Fat %	Fat Mass	Fat Free Mass	Muscle Mass	TBW (%)	ECW/TBW (%)
1	WORLD	S		UKR	C1	P	30	13	13	55.3	160.8	135.5	157.8	24.5	31.4	78.4	49.5	34	7.6	6.5	5.4	6.9	6.1	6.3	8.7	41.8	31.6	29.3	31.3	25.6	33.9	31.8	31.6	33.9	21.4	14.1	7.8	47.5	45.1	63.3	36
2	WORLD	S		NOR	K1, cross	P	20	16	8	66.6	173.3	140	169	26.3	31.9	80.5	51.1	35.5	12.2	10	11.4	9	12.9	6.6	9.2	48	39.8	35.4	37.6	33.3	31.8	36.6	39.8	36.6	22.2	20.1	13.4	53.2	50.5	57.5	39.7
3	WORLD	S		IRN	K1	P	31	25	17	53.3	159.2	132.4	160.2	24.3	29.5	73	52.8	37	6.8	8.2	7.5	6.6	6.1	5.8	8.5	39.4	24.6	26.3	25.9	25.4	24.7	25.9	26.3	25.9	21	13.3	7.1	46.2	43.9	64.2	36.3
4	WORLD	S		CAN	K1	P	21	17	7	56	168.5	136.4	166.8	24.6	30.2	76.9	49	33.5	6.2	7.2	4.4	9	8.2	6.2	8.2	40.4	35.1	33.1	31.9	30.9	31.9	33.5	35.1	33.5	19.7	10.7	6	50	47.5	64.5	35.7
5	WORLD	S		NZL	K1	P	21	20	14	64.1	170.6	138.9	170.4	25.1	30.5	77	48.8	33.9	12	7.8	6.7	12	10.9	6.4	9.3	44	40.3	40.3	37.1	39	39.4	40.1	40.3	40.1	22	20.8	13.3	50.8	48.2	57.3	37.1
6	WORLD	S		USA	K1	P	20	18	8	73.4	174.2	135.9	180.3	25.9	35	82	54.4	35.4	7.5	10.2	7.5	8.5	12	6.3	9.4	46	41.2	36.1	39.6	41.9	38.8	40.7	41.2	41.9	24.2	24.2	17.8	55.6	52.8	55.6	36.3
7	WORLD	S		HUN	K1	P	30	25	15	65.6	165.3	138.6	164.1	26.2	32	78.2	55.5	35.3	9.6	10.4	8.8	12.4	6.6	5.9	9.6	40.3	37.9	38.2	32.8	32.5	32.8	32.4	38.2	32.8	24	23.5	15.4	50.2	47.7	56.6	36.9
8	WORLD	S		NED	K1	P	33	23	9	63.8	174.4	137.7	173.2	24.9	31.4	79.8	48.5	34.4	8.4	6.6	3.9	11	12	6.3	8.9	44	36.1	38.8	40.4	41	40.9	44.2	40.4	44.2	21	19.2	12.2	51.6	49	57.2	37.3
9	WORLD	S		NED	K1	L	26	15	15	57.7	160.3	132.6	165	26.3	31.8	78.1	49.7	34.6	20	8.2	9.4	8.9	14.2	5.9	9.1	39.8	26.5	29.6	28.5	26.6	25.1	28.1	29.6	28.1	22.5	22.6	13	44.7	42.4	56.8	38.7
10	WORLD	S		UKR	K1	P	21	12	12	59.6	164.3	135.5	160	25.5	31.3	77	48	34.4	14.2	10.4	7.9	13	14.4	4.8	7.5	42	33	32.9	32.9	26.5	32.5	36.5	33	36.5	22.1	18.6	11.1	48.5	46	59.7	36.8
11	WORLD	S		CZE	K1	P	20	16	14	59.6	161.1	134.5	162.2	25	32	81.7	48.5	35.5	9.3	8	5.7	8.2	7.8	6	9	40.6	25.7	30.7	29	32.7	33.3	26.9	30.7	33.3	23	20	11.9	47.7	45.3	59.1	36.9
12	WORLD	S		CZE	C1	P	19	13	6	64	166.7	139.1	166	25	31	80	48.2	35.5	10.2	8.5	7	10.8	9.8	6.4	9	40.4	39.4	37.5	36.7	40.9	38.4	39.4	39.4	40.9	23	21.7	13.9	50.1	47.6	57.3	37.1
13	WORLD	S		SVK	C1	P	19	14	9	64.8	176.5	141.4	182.3	24	28.3	81	44.8	33	6.4	7.6	5.8	8	10	6.2	9.7	41.5	40.5	40.3	39.6	35.5	36.5	36.1	40.5	36.5	20.8	18.1	11.7	53.1	50.4	58	36.7
14	WORLD	S		GER	C1	L	23	17	17	67.3	173.2	138.3	180.2	25	30.4	78.6	51.3	35.4	10.2	7.8	6.8	14.4	9.9	6.5	9.2	40.6	39.9	42.1	40.4	37.2	41.9	41.2	42.1	41.9	22.4	19.2	12.9	54.4	51.6	59.1	36.2
15	WORLD	S		MEX	K1	P	26	20	18	65.7	161.4	134.9	159.2	26.6	33.4	77.3	54.5	38.3	15.2	12.8	9	17	12.4	6.1	9.3	38	23.7	26.8	28.6	28.4	30.3	28.6	28.6	30.3	25.2	20.9	13.7	52	49.4	59.4	35.9
16	WORLD	S		CZE	K1, cross	P	19	14	14	47	156.6	132.6	157.2	22.6	25.8	74	43	30.1	10.1	8.3	6.2	8.2	7.2	6.1	8.3	42.4	22.4	24.9	26.3				26.3	0	19.2	10	4.7	42.3	40.1	65.7	37.5
17	WORLD	S		BRA	K1, C1	P	23	17	17	59.6	165.3	132.2	173.4	24.2	29.5	80.5	53.3	32.8	9.6	10.8	10	12.4	11	6.3	9	39.6	26.5	32.1	27.4	30.2	24.3	25.9	32.1	30.2	21.8	21.3	12.7	46.9	44.5	56.9	37.8
18	WORLD	S		NZL	K1	P	19	14	6	53.2	158.4	131.7	158.5	23.5	28.5	73.3	49	34.9	12.9	11.9	9.8	13	11.5	6	8.6	37.8	23.2	25.1	25.9	24.5	26.9	23.8	25.9	26.9	21.2	18.7	9.9	43.3	41.1	59.4	38.3
19	WORLD	S		GBR	C1	P	23	14	9	62.4	174.5	139.5	176	24.9	30	73.6	48.3	32.6	12.3	10.3	4.8	10.5	8.9	6.5	8.9	42.3	33.3	37.8	36	32.8	27.8	39.8	37.8	39.8	20.5	17.9	11.2	51.2	48.6	58	36.7
20	WORLD	S		GBR	K1	L	23	17	10	62.9	166.5	133.2	168.3	26	31.1	79.6	50.2	35.4	8.2	7.9	11.9	12.5	10	6.1	8.9	39.7	35.4	36.5	37.6	35.7	33.7	33.6	37.6	35.7	22.7	21.9	13.8	49.1	46.6	57.4	37.4
21	WORLD	S		ESP	K1	P	21	18	9	61.6	166.2	138.7	163.4	25	31.4	79	48.5	35	9.2	6.9	6.9	11	8.8	6	9.2	42.2	33.7	30.9	30.1	25.9	30.5	30.3	33.7	30.5	22.3	16.1	9.9	51.7	49.1	62.5	35.6
22	WORLD	S		ITA	K1	P	22	12	10	48	145.5	130.1	145.2	22.2	27	69.9	47.2	31.5	8.9	11.4	8.2	10.2	7.3	5.4	8.5	36	27.8	28.5	28.9	28.7	27.8	27.4	28.9	28.7	22.7	16.7	8	40	38	60.8	39
		odvětví	Name	Nationality	Category	Dominant Hand	Age	Sport Age	Canoe Age	Body Mass	Height	Sitting Height	Arm Span	Forarm Girth	Flexed Biceps Girth	Chest Girth	Thigh Girth	Calf Girth	Triceps Skinfold	Subscapular Skinfold	Suprailiac Skinfold	Thigh Skinfold	Calf Skinfold	Humerus Width	Femur Width	Biacromial Diameter	LHD1	LHD2	LHD3	RHD1	RHD2	RHD3	LHD Max	RHD Max	BMI	Body Fat %	Fat Mass	Fat Free Mass	Muscle Mass	TBW (%)	ECW/TBW (%)
1	JUNIOR	S		CZE	K1	P	18	15	10	63.4	167.8	137.9	165	23.8	28.3	75.6	51	36	2.8	7	9.6	10.6	10.4	5.9	9.4	40	39	42.3	38.1	34.3	33.3	31.6	42.3	34.3	22.5	22.7	14.4	49	46.5	56.2	37.9
2	JUNIOR	S		CZE	K1	P	16	13	9	52.9	164	134.5	163.1	22.8	27.9	71	46	31.3	12.4	8.4	7.2	9.2	6.8	5.9	8.7	42.5	32.2	29.1	32.9	28.5	27.8	32.3	32.9	32.3	19.7	22.2	11.7	41.2	39.1	57.1
3	JUNIOR	S		CZE	K1	P	17	13	7	60.7	165.3	138.2	166	24.4	29.2	78.6	51	34.9	10.4	11.5	9	12	9.9	5.9	8.9	38.7	24.3	21.9	21	26.6	29.5	21.9	24.3	29.5	22.2	25.8	15.7	45	42.7	54.2
4	JUNIOR	S		CZE	C1	P	17	13	8	75.8	176.7	144	184.6	27.1	33.2	82.4	53.9	37.1	17	8.4	8.5	11.2	12	6.7	9.9	44.5	30.1	28.4	27.5	31.9	27.9	31	30.1	31.9	24.3	26.8	20.3	55.5	52.7	53.6
5	JUNIOR	S		CZE	K1	P	18	12	12	62.6	172.2	138.7	167.6	25.6	29.2	76	51.8	37.1	12.5	8	7.1	9.9	8.4	6.5	8.9	41							0	0	21.1	16.1	10.1	52.5	49.8	61	36.4
6	JUNIOR	S		CZE	C1, K1	P	16	8	8	52.9	164	139	161.2	23	26.4	71.5	45.5	33	10.8	6.8	6.4	7.5	7.2	6	8.6	38.7	27.3	23.2	21.5	26.3	25.1	29.1	27.3	29.1	19.7	21.7	11.5	41.4	39.3	57.3
7	JUNIOR	S		CZE	C1	P	16	5		55.6	163.4	134	159.1	25	30	69.5	45.5	33	10.1	7.8	7.9	10.5	13.5	6	9.1	37	29.6	33.1	29.4	27.2	33.6	34.9	33.1	34.9	20.9	23.1	12.8	42.8	40.6	56.3
8	JUNIOR	S		SVK	C1	L	17	8		45.5	157	131	162	23	28.3	66.7	47.3	31.6	7.4	8.5	7.9	8.5	5.2	5.3	7.9	41.4	30.7	25	28.2	34.9	31.3	32.1	30.7	34.9	18.5	20.1	9.1	36.4	34.5	58.5
9	JUNIOR	S		SVK	C1	P	15	7		65	163.7	137.2	157.3	27	32	77	52.5	37	14.5	18	12.8	19.8	18.9	6.3	9.3	40	34.2	35.2	33.9	34.9	32.2	35.8	35.2	35.8	24.3	23.9	15.5	49.5	47	55.7
10	JUNIOR	S		SVK	K1	P	14	5		61.6	164.2	140.5	164	27.5	31	73.3	52.6	35.8	14.6	8.6	8.9	14	12.5	6.2	9.4	41	32.4	32.1	29	30.3	35.8	31.2	32.4	35.8	22.7	24.5	15	46.1	43.8	55.2
11	JUNIOR	S		SVK	K1	L	17	6	5	64.8	164.6	140.4	162	26.3	32.1	76.8	56.9	37.6	18	11	13.4	14	27	6.2	9.3	39.9	38.2	42.1	40.7	38.2	40.1	38.8	42.1	40.1	23.9	26.7	17.3	47.5	45.1	53.7
12	JUNIOR	S		CZE	C1, K1	P	15	5	4	55	167.1	139	164	24.5	28.8	71	46.5	32.5	11.9	7.1	10.1	10.4	10.7	6.2	9.4	40	35.4	33.1	32.7	29	32.7	27.8	35.4	32.7	19.7	21.9	12	43	40.8	57.3
13	JUNIOR	S		CZE	K1	P	15	6	4	54.3	164.9	136.3	164.1	24	26.8	72.5	45.5	33.7	11	7	7.5	7	6.6	5.3	8.4	42	28.9	30.7	27.9	27.8	28.1	32.4	30.7	32.4	20	21.4	11.6	42.7	40.5	57.6
14	JUNIOR	S		SVK	C1, K1	P	17	11	11	61.1	172.9	138.6	171.9	24.1	30.6	73.5	48.4	35.6	8.1	8.6	5.1	10	5.7	6.1	8.9	41.5	29.3	27.8	31.8	34.8	32.8	35.1	31.8	35.1	20.4	22.1	13.5	47.6	45.2	57
15	JUNIOR	S		CZE	C1, K1	P	16	8	8	52.9	164	139	161.2	23	26.4	71.5	45.5	33	10.8	6.8	6.4	7.5	7.2	6	8.6	38.7	27.3	23.2	21.5	26.3	25.1	29.1	27.3	29.1	19.7	21.7	11.5	41.4	39.3	57.3
16	JUNIOR	S		CZE	C1	P	16	5		55.6	163.4	134	159.1	25	30	69.5	45.5	33	10.1	7.8	7.9	10.5	13.5	6	9.1	37	29.6	33.1	29.4	27.2	33.6	34.9	33.1	34.9	20.9	23.1	12.8	42.8	40.6	56.3
17	JUNIOR	S		CZE	K1	P	18	15	13	70.3	176.5	140.4	183.1	27.7	31.4	82.5	47.5	35.9	11	8.8	12	9.2	10.7	6.6	8.7	44.5	26.8	32.4	33	25.1	31	33.7	33	33.7	22.6	19.5	13.7	56.6	53.7	58.6	35.7
		TOP		Age	Sport Age	Canoe Age	Body Mass	Height	Sitting Height	Arm Span	Forarm Girth	Flexed Biceps Girth	Chest Girth	Thigh Girth	Calf Girth	Triceps Skinfold	Subscapular Skinfold	Suprailiac Skinfold	Thigh Skinfold	Calf Skinfold	Humerus Width	Femur Width	Biacromial Diameter	LHD1	LHD2	LHD3	RHD1	RHD2	RHD3	LHD Max	RHD Max	BMI	Body Fat %	Fat Mass	Fat Free Mass	Muscle Mass	TBW (%)	ECW/TBW (%)		JUNIOR		Age	Sport Age	Canoe Age	Body Mass	Height	Sitting Height	Arm Span	Forarm Girth
			Age	1																																					Age	1
			Sport Age	0.763871	1																																				Sport Age	0.750688	1
			Canoe Age	0.732259	0.857834	1																																			Canoe Age	-0.0249675	0.126629	1
			Body Mass	-0.484527	-0.130177	-0.0903938	1																																		Body Mass	0.335656	0.455874	0.16286	1
			Height	-0.325964	0.23739	0.307924	0.742338	1																																	Height	0.47485	0.602658	0.506462	0.795458	1
			Sitting Height	0.108381	0.400776	0.554901	0.646879	0.788952	1																																Sitting Height	0.10109	0.274995	0.495077	0.771172	0.713649	1
			Arm Span	-0.346986	0.267297	0.169403	0.690049	0.915031	0.70966	1																															Arm Span	0.49329	0.648744	0.272078	0.69855	0.876597	0.612917	1
			Forarm Girth	-0.222506	-0.383638	-0.301016	0.684651	0.100221	0.270249	-0.00505844	1																														Forarm Girth	-0.0312515	-0.00561806	0.0616503	0.797293	0.486823	0.548017	0.441127	1
			Flexed Biceps Girth	-0.400266	-0.432191	-0.141675	0.738717	0.343216	0.350681	0.092045	0.835083	1																													Flexed Biceps Girth	0.119313	0.0672304	-0.17125	0.779325	0.455884	0.423632	0.446875	0.857738
			Chest Girth	-0.0972204	0.238387	0.230394	0.734024	0.562729	0.706386	0.665158	0.348449	0.339755	1																												Chest Girth	0.419209	0.600805	0.117617	0.926971	0.765725	0.7617	0.729834	0.672836
			Thigh Girth	-0.281165	0.185815	0.0808065	0.870877	0.671998	0.580416	0.740685	0.430723	0.440393	0.890967	1																											Thigh Girth	0.213215	0.175901	0.0705498	0.692044	0.270949	0.554838	0.234416	0.619339
			Calf Girth	-0.481795	-0.367359	-0.152554	0.879081	0.605604	0.641243	0.459793	0.779216	0.855782	0.514926	0.554525	1																										Calf Girth	0.320515	0.285089	0.119489	0.866958	0.584187	0.682769	0.419424	0.736527
			Triceps Skinfold	0.395061	0.119347	0.399567	0.214234	0.00269912	0.576115	-0.0756189	0.4369	0.376332	0.495912	0.148537	0.41255	1																									Triceps Skinfold	-0.32008	-0.277045	0.0550661	0.417185	0.159989	0.498842	0.148015	0.591207
			Subscapular Skinfold	-0.0424371	-0.131002	-0.288884	0.447217	-0.106307	0.198496	0.107848	0.619231	0.250258	0.649978	0.532451	0.356242	0.490451	1																								Subscapular Skinfold	-0.131806	-0.0357126	-0.52331	0.332933	-0.103089	0.0299123	-0.162875	0.446925
			Suprailiac Skinfold	0.406907	0.571492	0.608233	0.589507	0.493093	0.737483	0.369316	0.499079	0.447662	0.603997	0.625745	0.462835	0.517394	0.312731	1																							Suprailiac Skinfold	0.0225798	-0.0414824	-0.151821	0.481198	0.0490238	0.245356	0.0468158	0.633877
			Thigh Skinfold	-0.401629	-0.788689	-0.804378	0.0901784	-0.501278	-0.363285	-0.385466	0.560587	0.296533	-0.0202218	-0.0836745	0.268437	0.189431	0.632037	-0.348319	1																						Thigh Skinfold	-0.247871	-0.169145	-0.254736	0.46376	-0.0484333	0.192697	-0.175775	0.62761
			Calf Skinfold	-0.137555	-0.393261	-0.65776	-0.309179	-0.54874	-0.430812	-0.235556	-0.0201737	-0.43198	-0.177202	-0.293416	-0.233808	-0.0927186	0.463675	-0.565288	0.698006	1																					Calf Skinfold	-0.0800244	-0.318664	-0.155434	0.448172	-0.0466835	0.262792	-0.166807	0.599011
			Humerus Width	-0.541446	-0.499075	-0.515339	0.793503	0.28921	0.349889	0.353566	0.825027	0.643911	0.554436	0.589471	0.82148	0.308304	0.747	0.260588	0.646074	0.268043	1																				Humerus Width	0.229252	0.293574	0.411598	0.797461	0.739433	0.731435	0.550608	0.711004
			Femur Width	-0.447551	-0.476815	-0.529743	0.710873	0.0988235	0.0583419	0.0713791	0.919756	0.750512	0.324619	0.529048	0.675908	0.105509	0.618089	0.328582	0.600449	0.0720201	0.842939	1																			Femur Width	-0.0931057	0.0127432	0.364697	0.70737	0.436806	0.615897	0.236325	0.594204
			Biacromial Diameter	-0.0715206	0.439191	0.536134	0.491086	0.932151	0.830166	0.854088	-0.150728	0.0943655	0.463989	0.464001	0.40415	0.0852245	-0.25219	0.453596	-0.675032	-0.537751	0.0331373	-0.231375	1																		Biacromial Diameter	0.246259	0.54199	0.207318	0.4736	0.595676	0.393195	0.785112	0.335
			LHD1	0.201312	0.58125	0.462055	0.640907	0.726526	0.82356	0.731763	0.299832	0.182741	0.608993	0.671571	0.463597	0.244492	0.262438	0.830081	-0.418978	-0.32835	0.331473	0.213709	0.710293	1																	LHD1	-0.10031	-0.0463051	0.000888045	0.0881774	-0.265764	0.0220573	-0.15766	0.201809
			LHD2	0.702312	0.850133	0.619358	0.141946	0.166683	0.462606	0.269773	0.0651248	-0.20745	0.471166	0.423297	-0.106393	0.320139	0.368166	0.754007	-0.39911	-0.149779	-0.045022	-0.0274958	0.256052	0.733839	1																LHD2	-0.247295	-0.184238	0.123315	-0.0717946	-0.37165	0.024871	-0.269168	0.0807375
			LHD3	0.426101	0.415685	0.201923	0.323125	0.153155	0.500137	0.252757	0.455588	0.0266836	0.355798	0.324857	0.277994	0.391028	0.556558	0.656055	0.0437798	0.18839	0.406303	0.318496	0.169079	0.76099	0.764678	1															LHD3	-0.361224	-0.280065	0.0460828	-0.169553	-0.474545	-0.167764	-0.317087	0.0641391
			RHD1	0.391121	0.590056	0.43965	0.49364	0.484671	0.725615	0.508561	0.376561	0.120727	0.49781	0.515914	0.375847	0.352485	0.370936	0.835238	-0.279657	-0.166258	0.323861	0.23999	0.499225	0.948888	0.821569	0.917074	1														RHD1	-0.295514	-0.183438	-0.223866	0.0129506	-0.246058	-0.107782	0.000253006	0.248763
			RHD2	0.654994	0.575671	0.442781	0.242951	0.0416717	0.483338	0.0794125	0.441523	0.0852101	0.420366	0.340295	0.165531	0.56131	0.549842	0.804832	-0.0630965	-0.0368129	0.234676	0.256552	0.0806096	0.691894	0.885435	0.907482	0.862258	1													RHD2	-0.56807	-0.475603	-0.255775	-0.0983769	-0.568539	-0.00857826	-0.490026	0.24818
			RHD3	0.441325	0.527812	0.368258	0.447068	0.297185	0.666214	0.387962	0.440812	0.101113	0.600005	0.522593	0.338338	0.524244	0.612482	0.79688	-0.0680262	0.0162165	0.413187	0.289415	0.311978	0.845473	0.854129	0.949685	0.947105	0.937217	1												RHD3	-0.564926	-0.490604	0.0680755	-0.421177	-0.371097	-0.208754	-0.248164	-0.0874585
			LHD Max	0.288014	0.545913	0.445537	0.603532	0.584411	0.845548	0.636577	0.373771	0.174286	0.706088	0.652359	0.472703	0.473269	0.476898	0.832551	-0.240847	-0.167247	0.423567	0.232872	0.59199	0.953256	0.784725	0.847726	0.958151	0.805741	0.946379	1											LHD Max	-0.23731	-0.196091	-0.244388	0.0354258	-0.220482	-0.0493024	-0.116149	0.0406022
			RHD Max	0.524508	0.628765	0.515707	0.422149	0.362608	0.677622	0.351319	0.415732	0.157743	0.467283	0.461553	0.322107	0.449361	0.384126	0.892705	-0.269342	-0.223949	0.257938	0.242576	0.388153	0.889314	0.867375	0.910257	0.977073	0.935105	0.95095	0.921333	1										RHD Max	-0.337959	-0.284221	-0.416243	-0.0319405	-0.29065	-0.102432	-0.104966	0.0549573
			BMI	-0.405771	-0.376152	-0.387745	0.808347	0.206151	0.251704	0.206452	0.907664	0.770774	0.586318	0.693934	0.739651	0.307056	0.749817	0.443093	0.557296	0.0197214	0.894973	0.950234	-0.10135	0.308252	0.0834256	0.344167	0.305674	0.332547	0.402482	0.376934	0.31094	1									BMI	0.123486	0.203742	-0.0815952	0.883247	0.42228	0.604741	0.338743	0.815179
			Body Fat %	-0.39769	-0.362388	-0.335075	0.760219	0.166663	0.155898	0.121713	0.852411	0.80695	0.547463	0.685112	0.658491	0.251713	0.646368	0.429567	0.482118	-0.129985	0.769928	0.919348	-0.15457	0.198882	0.0330239	0.169509	0.171235	0.239417	0.26024	0.241706	0.20589	0.967799	1								Body Fat %	-0.269691	-0.16582	-0.25628	0.337403	-0.0920319	0.314355	-0.0111269	0.262605
			Fat Mass	-0.456307	-0.282133	-0.264252	0.905679	0.411783	0.35729	0.366162	0.837473	0.818166	0.649224	0.806717	0.781505	0.229662	0.606033	0.523907	0.348771	-0.202626	0.827878	0.899349	0.0962035	0.403436	0.0920341	0.258904	0.327416	0.26509	0.362424	0.411232	0.318581	0.963959	0.962972	1							Fat Mass	0.049499	0.180388	-0.0763938	0.810409	0.425449	0.663721	0.43077	0.630183
			Fat Free Mass	-0.444243	0.00399289	0.0556097	0.944752	0.902758	0.787861	0.852017	0.478745	0.582608	0.705507	0.808861	0.841849	0.174847	0.267109	0.564667	-0.12131	-0.351932	0.665222	0.474039	0.733445	0.742361	0.162343	0.331363	0.558884	0.194696	0.455209	0.674852	0.448114	0.584429	0.506023	0.716673	1						Fat Free Mass	0.445349	0.537909	0.277026	0.953293	0.873807	0.711739	0.737168	0.760647
			Muscle Mass	-0.443514	0.00515245	0.0578611	0.94412	0.904036	0.788533	0.85206	0.477374	0.582863	0.704133	0.807786	0.841596	0.174326	0.263723	0.565152	-0.124197	-0.354961	0.662867	0.472205	0.735227	0.742489	0.161817	0.329961	0.558557	0.193713	0.453943	0.674238	0.447895	0.582385	0.504417	0.715339	0.999993	1					Muscle Mass	0.443102	0.536871	0.277262	0.954135	0.873607	0.713813	0.736703	0.761408
			TBW (%)	0.0461006	-0.352774	-0.305568	-0.504646	-0.427597	-0.411768	-0.527404	-0.0492839	-0.161756	-0.863692	-0.824229	-0.155024	-0.223748	-0.417877	-0.456768	0.221429	0.334089	-0.196696	-0.132869	-0.335689	-0.372205	-0.425879	-0.0179512	-0.215615	-0.204553	-0.302543	-0.408102	-0.219709	-0.379094	-0.453938	-0.495146	-0.447309	-0.446529	1				TBW (%)	0.221276	0.119398	0.241364	-0.386595	0.0547025	-0.346361	-0.0183641	-0.295236
			ECW/TBW (%)	0.334811	-0.0455423	-0.182634	-0.758834	-0.87681	-0.888839	-0.842638	-0.271311	-0.401388	-0.666098	-0.604846	-0.769604	-0.340162	-0.180606	-0.43957	0.168166	0.255532	-0.54031	-0.169213	-0.835733	-0.678339	-0.111773	-0.298815	-0.508156	-0.139808	-0.428132	-0.666137	-0.385515	-0.329187	-0.210507	-0.439339	-0.908589	-0.90883	0.342891	1			ECW/TBW (%)	0.667271	0.950281	0.9222	0.441378	0.790043	0.133485	-0.138912	-0.172445
		REST		Age	Sport Age	Canoe Age	Body Mass	Height	Sitting Height	Arm Span	Forarm Girth	Flexed Biceps Girth	Chest Girth	Thigh Girth	Calf Girth	Triceps Skinfold	Subscapular Skinfold	Suprailiac Skinfold	Thigh Skinfold	Calf Skinfold	Humerus Width	Femur Width	Biacromial Diameter	LHD1	LHD2	LHD3	RHD1	RHD2	RHD3	LHD Max	RHD Max	BMI	Body Fat %	Fat Mass	Fat Free Mass	Muscle Mass	TBW (%)	ECW/TBW (%)		WORLD		Age	Sport Age	Canoe Age	Body Mass	Height	Sitting Height	Arm Span	Forarm Girth
			Age	1																																					Age	1
			Sport Age	0.729204	1																																				Sport Age	0.631164	1
			Canoe Age	0.713688	0.57655	1																																			Canoe Age	0.431775	0.379752	1
			Body Mass	-0.0777016	0.0533705	0.0471043	1																																		Body Mass	-0.0113596	0.312472	-0.0716137	1
			Height	-0.513639	-0.275276	-0.382115	0.57837	1																																	Height	-0.0597369	0.215271	-0.250715	0.800234	1
			Sitting Height	-0.573903	-0.20129	-0.436595	0.250446	0.846887	1																																Sitting Height	-0.0893746	0.125341	-0.281261	0.677954	0.813573	1
			Arm Span	-0.462271	-0.283646	-0.453456	0.544675	0.917081	0.711459	1																															Arm Span	-0.102246	0.176336	-0.105855	0.747399	0.920863	0.625807	1
			Forarm Girth	0.166836	0.183591	0.144783	0.703864	0.282541	-0.0138771	0.327189	1																														Forarm Girth	0.220891	0.364474	0.141391	0.751481	0.480936	0.389775	0.358318	1
			Flexed Biceps Girth	0.110391	0.228946	-0.0792864	0.786052	0.27461	0.0650241	0.347867	0.782329	1																													Flexed Biceps Girth	0.230813	0.335959	0.0364132	0.755172	0.413815	0.303734	0.306725	0.877128
			Chest Girth	0.0234792	0.106097	0.0578436	0.929326	0.481291	0.138861	0.4635	0.614794	0.70355	1																												Chest Girth	-0.0763695	0.120971	-0.0488923	0.723304	0.626707	0.474822	0.615487	0.584048
			Thigh Girth	0.0319992	0.163807	-0.117894	0.696079	0.34154	0.190139	0.346346	0.488671	0.647319	0.657589	1																											Thigh Girth	0.430953	0.605527	0.375135	0.501798	0.125378	-0.0414805	0.155019	0.613491
			Calf Girth	0.254281	0.205707	0.317022	0.50704	-0.00818803	-0.173741	0.0801728	0.24268	0.32201	0.482529	0.508126	1																										Calf Girth	0.298528	0.492844	0.190761	0.521836	0.17017	0.130835	0.079802	0.710182
			Triceps Skinfold	-0.423992	-0.389818	-0.366514	0.530034	0.544147	0.565906	0.411955	0.142782	0.386338	0.484926	0.541055	0.0681794	1																									Triceps Skinfold	-0.0488867	-0.19905	0.24271	0.015304	-0.162831	-0.137424	-0.16881	0.382418
			Subscapular Skinfold	-0.290731	-0.17074	-0.0373907	0.748166	0.619025	0.388194	0.398683	0.591488	0.426704	0.643672	0.397383	0.17712	0.50401	1																								Subscapular Skinfold	-0.17694	-0.0995402	0.0833035	0.0132526	-0.302092	-0.316806	-0.255858	0.0403789
			Suprailiac Skinfold	-0.496533	-0.165335	-0.421696	0.667953	0.477249	0.331014	0.449693	0.245328	0.544236	0.607711	0.353124	0.224274	0.482773	0.572131	1																							Suprailiac Skinfold	-0.130287	-0.00287929	0.127853	0.0855254	-0.23083	-0.346278	-0.167099	0.314163
			Thigh Skinfold	-0.315878	-0.476749	-0.567587	0.0505156	0.073742	-0.0136648	0.250957	0.268374	0.197422	0.0736943	0.244039	0.00696777	0.192203	0.0223419	0.0697493	1																						Thigh Skinfold	-0.0178496	0.125671	0.22085	0.316578	0.0538035	0.0237486	0.029917	0.308894
			Calf Skinfold	-0.110079	0.112559	0.0284743	0.445712	0.240447	0.00454893	0.151686	0.275561	0.314304	0.390148	0.144213	0.0549422	0.0643703	0.433697	0.467002	0.07353	1																					Calf Skinfold	-0.204881	-0.149881	-0.113833	0.433189	0.331475	0.0901993	0.308569	0.489104
			Humerus Width	-0.265422	-0.063527	-0.157696	0.550389	0.603328	0.485835	0.513404	0.353908	0.355815	0.346272	0.707784	0.299303	0.454924	0.494521	0.223124	0.162129	0.34843	1																				Humerus Width	-0.0358042	0.156222	-0.125315	0.42867	0.578747	0.469798	0.595076	0.163135
			Femur Width	-0.0242259	0.123538	0.0223664	0.647929	0.302144	0.13175	0.221331	0.42255	0.505216	0.533935	0.763604	0.44006	0.408816	0.453786	0.322151	0.0101196	0.305364	0.685053	1																			Femur Width	0.0565958	0.360272	0.0924549	0.654332	0.449231	0.484409	0.529346	0.391313
			Biacromial Diameter	0.130148	0.563346	0.0672002	0.10027	0.257229	0.400906	0.205354	0.106027	0.300052	-0.00927235	-0.0623578	-0.211154	-0.127082	-0.0263921	0.126265	-0.489841	0.124642	0.0912235	0.0494721	1																		Biacromial Diameter	-0.111409	0.100498	-0.266449	0.517539	0.681612	0.599827	0.517097	0.356082
			LHD1	0.217703	0.342535	0.148966	-0.00209146	0.0100882	0.011563	0.0322524	0.434102	0.0793605	0.067183	0.0327493	-0.187776	-0.265926	0.152817	-0.163884	0.254766	0.0124941	-0.0855753	-0.289836	0.0671824	1																	LHD1	-0.11901	0.0944876	-0.389974	0.727212	0.763155	0.795914	0.653692	0.376137
			LHD2	0.376136	0.226105	0.21783	0.413559	0.102244	-0.175105	0.240877	0.684441	0.433307	0.479057	0.340081	0.166381	0.0117267	0.220867	-0.0566877	0.310137	0.119968	0.138618	0.0101742	-0.126908	0.608319	1																LHD2	-0.0291971	0.156972	-0.185484	0.730245	0.803407	0.762702	0.769352	0.357984
			LHD3	0.409522	0.44944	0.324804	0.427166	0.022951	-0.162543	0.123076	0.753533	0.514467	0.46614	0.437242	0.14819	-0.0535802	0.230115	-0.0343188	0.220815	0.115821	0.148869	0.139827	0.0447857	0.757637	0.890785	1															LHD3	-0.0568931	0.0552823	-0.351661	0.74919	0.811536	0.72588	0.735065	0.367629
			RHD1	0.363259	0.325102	0.149089	0.429483	0.0242912	-0.170765	0.108509	0.607469	0.558167	0.513877	0.325959	-0.00500832	0.112718	0.196817	0.112303	0.113134	0.115673	0.0104713	0.00168206	0.097824	0.512787	0.877241	0.831016	1														RHD1	-0.218032	0.0700685	-0.450165	0.56054	0.655124	0.603463	0.574383	0.0251368
			RHD2	0.345652	0.269829	0.227845	0.38018	0.155961	-0.118618	0.271741	0.623422	0.34722	0.479034	0.263306	0.121658	-0.128616	0.22774	-0.0568814	0.206031	0.0501435	0.0693297	-0.0980137	-0.021403	0.723801	0.927663	0.876482	0.830958	1													RHD2	-0.012519	0.036546	-0.245832	0.686586	0.734923	0.669218	0.617234	0.205254
			RHD3	0.47294	0.323003	0.254775	0.420506	0.0670555	-0.212853	0.150234	0.655913	0.395272	0.574651	0.427288	0.203869	-0.019895	0.243055	-0.113065	0.253781	0.0215168	0.0772657	0.159951	-0.13787	0.622248	0.890209	0.868573	0.79439	0.901516	1												RHD3	-0.0963656	-0.0460099	-0.513878	0.49933	0.622796	0.5146	0.461235	0.102338
			LHD Max	0.333235	0.279832	0.184873	0.413298	0.106929	-0.12429	0.243868	0.790247	0.531485	0.42459	0.342363	0.0823195	-0.0124532	0.25419	-0.0107262	0.324552	0.129347	0.148314	0.0344626	0.00406251	0.696277	0.960205	0.94125	0.863689	0.890546	0.836329	1											LHD Max	-0.0753112	0.144617	-0.308484	0.801599	0.848727	0.796849	0.776385	0.416877
			RHD Max	0.3907	0.303411	0.200162	0.497883	0.12292	-0.168235	0.222002	0.745729	0.542482	0.569657	0.407797	0.125729	0.0141089	0.291365	0.0180619	0.2115	0.114875	0.148791	0.115524	0.0144584	0.602106	0.952682	0.91015	0.930576	0.941038	0.928604	0.933852	1										RHD Max	0.117802	0.123334	-0.276308	0.738044	0.644106	0.565531	0.558739	0.498097
			BMI	0.335552	0.382044	0.335576	0.811389	0.0620031	-0.185114	0.0908955	0.681556	0.802586	0.795102	0.665819	0.65524	0.24526	0.409999	0.378189	-0.00687337	0.303687	0.342633	0.575	0.101291	0.045753	0.501986	0.570793	0.574921	0.447994	0.541737	0.490538	0.603719	1									BMI	0.0845322	0.222125	0.233381	0.555513	-0.0518767	0.0117129	-0.0390479	0.606299
			Body Fat %	-0.421986	-0.197665	-0.165989	0.618767	0.483809	0.344705	0.433026	0.364345	0.430488	0.590949	0.44057	0.283215	0.467424	0.453817	0.387978	0.187374	0.328492	0.562142	0.378072	0.0240943	-0.127035	0.184414	0.135899	0.196979	0.190967	0.154175	0.143446	0.237235	0.51823	1								Body Fat %	0.00470001	0.163335	0.0466892	0.705959	0.30197	0.175837	0.370157	0.633953
			Fat Mass	-0.222943	-0.0576362	-0.0309432	0.846301	0.578774	0.34795	0.53764	0.586472	0.648549	0.797301	0.594229	0.434639	0.517906	0.609171	0.469749	0.128096	0.340542	0.6098	0.500854	0.108326	-0.0396161	0.359668	0.325095	0.361229	0.362495	0.349028	0.328337	0.434137	0.727222	0.922444	1							Fat Mass	-0.0108758	0.241553	0.00891719	0.869982	0.504699	0.362743	0.537864	0.718679
			Fat Free Mass	0.252261	0.337487	0.197346	0.914111	0.435381	0.146581	0.44411	0.74842	0.823093	0.856863	0.70595	0.55133	0.352131	0.595995	0.48957	-0.0202246	0.300644	0.453942	0.606717	0.248905	0.154612	0.525929	0.582957	0.542893	0.505443	0.572201	0.541656	0.62479	0.85806	0.373423	0.689892	1						Fat Free Mass	-0.00966563	0.311596	-0.122423	0.92026	0.888389	0.804091	0.776969	0.64005
			Muscle Mass	0.249895	0.336106	0.196323	0.915725	0.439259	0.15006	0.446179	0.747452	0.822094	0.857452	0.708166	0.550554	0.35605	0.600434	0.4917	-0.0195707	0.307106	0.460755	0.603291	0.24687	0.157735	0.530356	0.584756	0.546687	0.509166	0.57218	0.544931	0.627402	0.857631	0.376966	0.692703	0.999856	1					Muscle Mass	-0.00711682	0.314611	-0.123959	0.920193	0.886606	0.803909	0.774403	0.640369
			TBW (%)	0.533817	0.292298	0.2447	-0.552265	-0.526913	-0.424501	-0.46917	-0.300136	-0.354653	-0.511498	-0.37043	-0.201717	-0.48148	-0.445168	-0.386794	-0.206454	-0.280532	-0.546423	-0.302992	-0.0175803	0.125461	-0.112808	-0.0634754	-0.119764	-0.13674	-0.0664351	-0.0828728	-0.155897	-0.400483	-0.988015	-0.88126	-0.280407	-0.284232	1				TBW (%)	0.0344128	-0.0992211	0.0942987	-0.715253	-0.467946	-0.300751	-0.532444	-0.535871
			ECW/TBW (%)	0.392011	-0.052043	0.42606	0.485218	0.00650432	-0.101101	0.145968	0.0361161	0.306115	0.446098	0.585528	0.669643	0.305949	-0.162054	-0.0961392	-0.090562	-0.312256	0.556145	0.0266125	-0.150331	-0.405733	0.465106	-0.0658777	0.336958	0.273661	0.170016	0.15784	0.327104	0.712794	0.958612	0.898145	0.432669	0.446347	-0.936823	1			ECW/TBW (%)	-0.17776	-0.280204	-0.16302	-0.241967	-0.276328	-0.296146	-0.224166	-0.147906
[truncated: 27 more columns]

## Sheet: Radar Graph
cohen´s d *(-1)		Age	Sport Age	Canoe Age	Body Mass	Height	Sitting Height	X	Arm Span	Forarm Girth	Flexed Biceps Girth	Chest Girth	Thigh Girth	Calf Girth	Triceps Skinfold	Subscapular Skinfold	Suprailiac Skinfold	Thigh Skinfold	Calf Skinfold	Humerus Width	Femur Width	Biacromial Diameter	X	X	X	X	X	X	LHD Max	RHD Max	BMI	Body Fat %	Fat Mass	Fat Free Mass	Muscle Mass	TBW (%)	ECW/TBW (%)
	REST	-0.82317	-1.16487	-1.16504	-0.0629905	-0.341336	0.313445	#REF!	-0.418764	0.263427	-0.266145	-0.448698	0.0105284	-0.0818906	0.4466	0.500293	0.964217	0.623456	0.284781	-0.637197	0.0110905	-0.590802	-0.123872	-0.346586	-0.478686	-0.013951	-0.105209	-0.480111	-0.478686	-0.480111	0.32333	1.11276	0.755864	-0.590013	-0.596453	-0.867536	-0.146896
	TOP	0.343844	0.272625	1.02825	0.348586	0.257201	0.668939	#REF!	0.195279	0.626822	0.259108	0.671925	0.245031	0.407972	-0.0771028	-0.458046	-0.668911	-0.186349	-1.13571	0.516892	0.562513	-0.306622	0.591256	0.893871	0.993236	1.29862	1.00258	0.812703	0.591256	0.812703	0.230876	-0.185919	0.00040564	0.564115	0.5609	-0.361231	-1.02759
	WORLD	0	0	0	0	0	0	#REF!	0	0	0	0	0	0	0	0	0	0	0	0	0	0	0	0	0	0	0	0	0	0	0	0	0	0	0	0	0
	JUNIOR	-2.05355	-2.03647	-0.981036	-0.16166	0.150391	0.606579	#REF!	-0.0828839	0.0275602	-0.543142	-0.966411	-0.238646	0.0731601	0.311639	-0.0700244	0.534909	0.0286862	0.258962	-0.0792616	0.125577	-0.292169	-0.297772	-0.45096	-0.571893	-0.389677	-0.269914	-0.284726	-0.571893	-0.389677	-0.427991	1.16328	0.67172	-0.676314	-0.678843	-1.09182	-0.381418
cohen´s d +10	REST	9.17683	8.83513	8.83496	9.93701	9.65866	10.3134	#REF!	9.58124	10.2634	9.73386	9.5513	10.0105	9.91811	10.4466	10.5003	10.9642	10.6235	10.2848	9.3628	10.0111	9.4092	9.87613	9.65341	9.52131	9.98605	9.89479	9.51989	9.52131	9.51989	10.3233	11.1128	10.7559	9.40999	9.40355	9.13246	9.8531
	TOP	10.3438	10.2726	11.0283	10.3486	10.2572	10.6689	#REF!	10.1953	10.6268	10.2591	10.6719	10.245	10.408	9.9229	9.54195	9.33109	9.81365	8.86429	10.5169	10.5625	9.69338	10.5913	10.8939	10.9932	11.2986	11.0026	10.8127	10.5913	10.8127	10.2309	9.81408	10.0004	10.5641	10.5609	9.63877	8.97241
	WORLD	10	10	10	10	10	10	#REF!	10	10	10	10	10	10	10	10	10	10	10	10	10	10	10	10	10	10	10	10	10	10	10	10	10	10	10	10	10
	JUNIOR	7.94645	7.96353	9.01896	9.83834	10.1504	10.6066	#REF!	9.91712	10.0276	9.45686	9.03359	9.76135	10.0732	10.3116	9.92998	10.5349	10.0287	10.259	9.92074	10.1256	9.70783	9.70223	9.54904	9.42811	9.61032	9.73009	9.71527	9.42811	9.61032	9.57201	11.1633	10.6717	9.32369	9.32116	8.90818	9.61858
10 - cohen´s d	REST	10.8232	11.1649	11.165	10.063	10.3413	9.68655	#REF!	10.4188	9.73657	10.2661	10.4487	9.98947	10.0819	9.5534	9.49971	9.03578	9.37654	9.71522	10.6372	9.98891	10.5908	10.1239	10.3466	10.4787	10.014	10.1052	10.4801	10.4787	10.4801	9.67667	8.88724	9.24414	10.59	10.5965	10.8675	10.1469
	TOP	9.65616	9.72737	8.97175	9.65141	9.7428	9.33106	#REF!	9.80472	9.37318	9.74089	9.32808	9.75497	9.59203	10.0771	10.458	10.6689	10.1863	11.1357	9.48311	9.43749	10.3066	9.40874	9.10613	9.00676	8.70138	8.99742	9.1873	9.40874	9.1873	9.76912	10.1859	9.99959	9.43588	9.4391	10.3612	11.0276
	WORLD	10	10	10	10	10	10	#REF!	10	10	10	10	10	10	10	10	10	10	10	10	10	10	10	10	10	10	10	10	10	10	10	10	10	10	10	10	10
	JUNIOR	12.0536	12.0365	10.981	10.1617	9.84961	9.39342	#REF!	10.0829	9.97244	10.5431	10.9664	10.2386	9.92684	9.68836	10.07	9.46509	9.97131	9.74104	10.0793	9.87442	10.2922	10.2978	10.451	10.5719	10.3897	10.2699	10.2847	10.5719	10.3897	10.428	8.83672	9.32828	10.6763	10.6788	11.0918	10.3814
		Age	Sport Age	Canoe Age	Body Mass	Height	Sitting Height	X	Arm Span	Forarm Girth	Flexed Biceps Girth	Chest Girth	Thigh Girth	Calf Girth	Triceps Skinfold	Subscapular Skinfold	Suprailiac Skinfold	Thigh Skinfold	Calf Skinfold	Humerus Width	Femur Width	Biacromial Diameter	X	X	X	X	X	X	LHD Max	RHD Max	BMI	Body Fat %	Fat Mass	Fat Free Mass	Muscle Mass	TBW (%)	ECW/TBW (%)
	REST	9.17683	8.83513	8.83496	9.93701	9.65866	10.3134	X	9.58124	10.2634	9.73386	9.5513	10.0105	9.91811	10.4466	10.5003	10.9642	10.6235	10.2848	9.3628	10.0111	9.4092	X	X	X	X	X	X	9.52131	9.51989	10.3233	11.1128	10.7559	9.40999	9.40355	9.13246	9.8531
	TOP	10.3438	10.2726	11.0283	10.3486	10.2572	10.6689	X	10.1953	10.6268	10.2591	10.6719	10.245	10.408	9.9229	9.54195	9.33109	9.81365	8.86429	10.5169	10.5625	9.69338	X	X	X	X	X	X	10.5913	10.8127	10.2309	9.81408	10.0004	10.5641	10.5609	9.63877	8.97241
	WORLD	10	10	10	10	10	10	X	10	10	10	10	10	10	10	10	10	10	10	10	10	10	X	X	X	X	X	X	10	10	10	10	10	10	10	10	10
	JUNIOR	7.94645	7.96353	9.01896	9.83834	10.1504	10.6066	X	9.91712	10.0276	9.45686	9.03359	9.76135	10.0732	10.3116	9.92998	10.5349	10.0287	10.259	9.92074	10.1256	9.70783	X	X	X	X	X	X	9.42811	9.61032	9.57201	11.1633	10.6717	9.32369	9.32116	8.90818	9.61858

## Sheet: Boxplots
		odvětví	Name	Nationality	Category	Dominant Hand	Age	Sport Age	Canoe Age	Body Mass	Height	Sitting Height	X	Arm Span	Forarm Girth	Flexed Biceps Girth	Chest Girth	Thigh Girth	Calf Girth	Triceps Skinfold	Subscapular Skinfold	Suprailiac Skinfold	Thigh Skinfold	Calf Skinfold	Sum of 5 skf.	Humerus Width	Femur Width	Biacromial Diameter	X	X	X	X	X	X	LHD Max	RHD Max	BMI	Body Fat %	Fat Mass	Fat Free Mass	Muscle Mass	TBW (%)	ECW/TBW (%)
1	REST	S	Eva Guccione	NZL	K1	P	18	6	6	70.2	165	135.5	#REF!	167	25.8	33.5	80	52	38	16.5	10.2	13	11.5	12	63.2	6.5	10.4	39	30.9	30.7	22.8	33	26.6	26	30.9	33	25.8	27.9	19.6	50.6	48	53.4	37.6
2	REST	S	Kurumi Tomisawa	JPN	K1	P	28	20	10	60.9	163	137.9	#REF!	164	26.5	32	77	52	37.2	10	8.2	4.8	12.4	7.3	42.7	6.3	8,,7	43.7	40.1	40.6	40	38.7	41.9	39.9	40.6	41.9	25.8	27.9	19.6	50.6	48	53.4	37.6
3	REST	S	Jaimee Wilson	GBR	K1	L	22	17	8	62.2	160.5	135	#REF!	161	26.6	32	78.5	50	34.5	9.4	9.4	10.9	11.4	9	50.1	4.6	10.5	42	28.5	27.8	32.3	31.1	29.2	33.7	32.3	33.7	24.1	21.1	13.1	49.4	46.6	58.7	36.4
4	REST	S	Darcey McMullins	GBR	C1, K1, cross	P	15	14	3.5	64.2	166.1	140.2	#REF!	168	25	33.4	77	53.5	35.2	14.4	9	14.9	13	11.9	63.2	6.2	9.2	43	29	23.2	28.3	28.1	26.3	22.7	29	28.1	23.3	23.6	15.2	49	46.5	55.9
5	REST	S	Olwen Yates	GBR	K1	P	15	5	5	55.2	157.6	134.7	#REF!	156	24.2	28	75.5	53	34.8	16	8.8	7.6	15.4	5.2	53	5.5	9	31.8	29.3	31.6	30.9	32.1	31.1	33.2	31.6	33.2	22.2	25.3	14	41.2	39.1	54.7
6	REST	S	Iga Tomasik	GBR	K1	P	15	7	5	54.8	161	133.7	#REF!	163	26	28.6	69.8	48.8	35	4.7	9.6	8	15	10.5	47.8	6.4	9	37.5	33.6	30.1	29.7	26.9	32.7	28.1	33.6	32.7	21.1	21.8	11.9	42.9	40.7	57.3
7	REST	S	Sofia Alfer	GBR	K1	P	16	10	4	54	166	139.1	#REF!	164.4	25.4	29.5	71.8	48	22.3	12.9	9.4	7	13	13.1	55.4	6	8.6	42.3	37	34	33.6	36.6	33.3	31.3	37	36.6	19.6	22.3	12	42	39.9	56.9
8	REST	S	Rosie Rex	NZL	K1	P	14	5	4.5	79.8	177.5	141.9	#REF!	178	28.4	33.4	87.8	54.5	36.5	18.2	17	15	15.5	13.4	79.1	7	10.2	37.5	39.6	40.7	37.9	36	41.6	41.2	40.7	41.6	25.3	28.6	22.8	57	54.1	52.3
9	REST	S	Codie Davidson	AUS	C1, K1	L	16	16		68.3	165.7	139.1	#REF!	162.8	26.3	30.5	78.7	49.3	35.4	12.4	13.2	13.5	6.9	12.1	58.1	6	9	42.4	36.7	34.2	37	36.4	35.6	29.7	37	36.4	24.9	26.7	18.2	50.1	47.6	53.7
10	REST	S	Nikita Setchell	GBR	K1, cross	P	22	14	14	59.4	162.3	135	#REF!	167	26.2	31.8	77.6	49.5	33.2	10	8.9	12.9	14.5	9.9	56.2	4.5	7.1	39	43.9	45.4	40.4	43.1	43.1	39	45.4	43.1	22.6	19.2	11.4	48	45.6	59.9	36.8
11	REST	S	Daisy Macklin	GBR	C1, K1	P	14	9	2.5	57.5	160.9	134.5	#REF!	159	23.5	28.2	77.5	45	32.8	8.8	9.5	13	12.2	15.8	59.3	4.5	7.5	39	25.1	24.9	21.2	29.7	29.9	26.6	25.1	29.9	22.2	27.8	16	41.5	39.4	52.9
12	REST	S	Claire Clemens	AUS	C1, K1	P	17	5	5	49.5	160.4	137.2	#REF!	162	24	26.9	68.9	43.1	33.1	11	7.5	6.8	15	8.1	48.4	4.3	6.8	37.5	31	29	24.9	26.9	27.9	24.7	31	27.9	19.2	18.7	9.3	40.2	38.1	59.4
13	REST	S	Madeline Hobbs	GBR	K1	P	15	10	8	53.2	163.7	140.4	#REF!	158	24.4	29	70.3	48	31.6	14.3	12	11	11.2	9.8	58.3	5.8	8.7	41	24	19	16.9	24.6	20	19.9	24	24.6	19.9	21.4	11.4	41.8	39.7	57.5
14	REST	S	Anna	GBR	C1	P	13	10	2	55.3	171.7	143.1	#REF!	173	22	25.4	73.6	49.8	34.5	12.5	8.4	10	9.8	8.4	49.1	6.4	9.2	40.8	19.1	22.6	18.2	24	26.3	24.5	22.6	26.3	18.8	21.9	12.1	43.2	41	57.1
15	REST	S	Jaylene Pratt	CAN	C1	P	31	15	3	51.9	157.2	132.5	#REF!	154	23.9	27.3	72.5	45.7	32.5	7.4	8.3	4.9	6.5	6	33.1	4	7.4	39.6	28.8	27.9	26.6	30.8	32.4	30.7	28.8	32.4	21	14.6	7.6	44.3	42	63.4	37.1
16	REST	S	Petra Fryšová	CZE	C1	P	29	20	15	61.6	159.9	133.4	84.4	158.1	25.9	29.6	77.5	52	38.7	9.5	10.1	7.1	12	16.9	55.6	6.4	10	37.5	33.7	36.8	36	31.3	33.1	35	36.8	35	24.1	21.8	13.4	48.2	45.8	58.6	36.8
17	REST	S	Simona Maceková	SVK	C1, K1	P	24	15	15	63.4	158.2	134.1	85.1	155.4	24.9	31.2	77.5	52.8	36.6	12.9	10.5	12.5	12.8	12.8	61.5	5.9	10.1	39.3	30.7	32.2	33	36	31.9	33.1	33	36	25.3	19.4	12.3	51.1	48.5	60.3	36.4
1	TOP	S	Viktoriia Us	UKR	C1, K1, cross	P	30	22	20	58.2	166.1	140	#VALUE!	163.8	25.6	31	79.1	47.6	35	13	7.9	7.7	8.2	5.5	42.3	6.1	8.9	41	40.4	42.7	40.9	42	45.2	43.3	42.7	45.2	21.1	15	8.7	49.5	47	62	36
2	TOP	S	Tereza Kneblová	CZE	C1	P	20	14	14	73.4	176	140.7	#VALUE!	176.1	26.8	32.9	82.3	53	40.3	10.4	8.1	6.4	10.7	6.1	41.7	6.6	9.4	42.5	41.8	33.1	37.6	40	34.5	38.2	41.8	40	23.7	19.9	14.6	58.8	55.8	59.3	34.7
3	TOP	S	Tereza Fišerová	CZE	C1, K1, cross	P	25	18	14	68.5	166.2	137.3	#VALUE!	166.4	27.7	32.2	80.5	53.4	36.5	9.6	9.1	7.8	11.6	7.1	45.2	6.5	9.7	39.3	42.5	42.5	42.5	42.7	45.4	44.2	42.5	45.4	24.8	22.9	15.7	52.8	50.1	57.8	36.4
4	TOP	S	Laia Sorribes	ESP	K1	P	23	12	12	58.7	159	135.2	#VALUE!	159	26.2	31.5	78.9	48	34.9	11.2	9	4.2	15	9.9	49.3	6.4	9.3	37.8	23	31.8	34.2	33.4	33.7	32.8	34.2	33.7	23.2	19.9	11.7	47	44.6	59.5	36.7
5	TOP	S	Amálie Hilgertová	CZE	K1	P	25	19	14	56.3	165.4	136.8	#VALUE!	170	24.1	28.6	77.4	48.1	32.5	8.3	8.2	4.5	10.2	11	42.2	6.2	8.9	40.4	37	39.3	40	39.7	37.6	39.5	40	39.7	20.6	12.9	7.3	49	46.5	63.8	36.2
6	TOP	S	Martina Satková	CZE	C1, K1, cross	P	25	22	18	68.3	172.5	140.1	#VALUE!	176	25.1	30.9	88.1	56.6	35.2	10.9	8.9	7.5	8	5.5	40.8	6.3	9.1	41.9	43.1	43.6	37.8	40.7	40.5	42.2	43.6	42.2	23	19.7	13.5	54.8	52	40.6	35.5
7	TOP	S	Klaudia Zwolinska	POL	C1, K1, cross	P	24	18	16	56.3	166.6	135.3	#VALUE!	164.4	24	30.6	74	47.4	32.5	7.2	6.4	4.8	7.2	4.5	30.1	5.9	8.9	40.3	28.7	33.2	31.2	34.2	29.4	28.2	33.2	34.2	20.3	15.1	8.5	47.8	45.4	61.3	36.8
1	WORLD	S	Viktoriia Dobotvorska	UKR	C1	P	30	13	13	55.3	160.8	135.5	#VALUE!	157.8	24.5	31.4	78.4	49.5	34	7.6	6.5	5.4	6.9	6.1	32.5	6.3	8.7	41.8	31.6	29.3	31.3	25.6	33.9	31.8	31.6	33.9	21.4	14.1	7.8	47.5	45.1	63.3	36
2	WORLD	S	Iris Sommernes	NOR	K1, cross	P	20	16	8	66.6	173.3	140	#VALUE!	169	26.3	31.9	80.5	51.1	35.5	12.2	10	11.4	9	12.9	55.5	6.6	9.2	48	39.8	35.4	37.6	33.3	31.8	36.6	39.8	36.6	22.2	20.1	13.4	53.2	50.5	57.5	39.7
3	WORLD	S	Roxana Razeghian	IRN	K1	P	31	25	17	53.3	159.2	132.4	#VALUE!	160.2	24.3	29.5	73	52.8	37	6.8	8.2	7.5	6.6	6.1	35.2	5.8	8.5	39.4	24.6	26.3	25.9	25.4	24.7	25.9	26.3	25.9	21	13.3	7.1	46.2	43.9	64.2	36.3
4	WORLD	S	Lea Baldoni	CAN	K1	P	21	17	7	56	168.5	136.4	#VALUE!	166.8	24.6	30.2	76.9	49	33.5	6.2	7.2	4.4	9	8.2	35	6.2	8.2	40.4	35.1	33.1	31.9	30.9	31.9	33.5	35.1	33.5	19.7	10.7	6	50	47.5	64.5	35.7
5	WORLD	S	River Mutton	NZL	K1	P	21	20	14	64.1	170.6	138.9	#VALUE!	170.4	25.1	30.5	77	48.8	33.9	12	7.8	6.7	12	10.9	49.4	6.4	9.3	44	40.3	40.3	37.1	39	39.4	40.1	40.3	40.1	22	20.8	13.3	50.8	48.2	57.3	37.1
6	WORLD	S	Ria Skibar	USA	K1	P	20	18	8	73.4	174.2	135.9	#VALUE!	180.3	25.9	35	82	54.4	35.4	7.5	10.2	7.5	8.5	12	45.7	6.3	9.4	46	41.2	36.1	39.6	41.9	38.8	40.7	41.2	41.9	24.2	24.2	17.8	55.6	52.8	55.6	36.3
7	WORLD	S	Sara Timea Seprenyi	HUN	K1	P	30	25	15	65.6	165.3	138.6	#VALUE!	164.1	26.2	32	78.2	55.5	35.3	9.6	10.4	8.8	12.4	6.6	47.8	5.9	9.6	40.3	37.9	38.2	32.8	32.5	32.8	32.4	38.2	32.8	24	23.5	15.4	50.2	47.7	56.6	36.9
8	WORLD	S	Martina Wegman	NED	K1	P	33	23	9	63.8	174.4	137.7	#VALUE!	173.2	24.9	31.4	79.8	48.5	34.4	8.4	6.6	3.9	11	12	41.9	6.3	8.9	44	36.1	38.8	40.4	41	40.9	44.2	40.4	44.2	21	19.2	12.2	51.6	49	57.2	37.3
9	WORLD	S	Maartje Otten	NED	K1	L	26	15	15	57.7	160.3	132.6	#VALUE!	165	26.3	31.8	78.1	49.7	34.6	20	8.2	9.4	8.9	14.2	60.7	5.9	9.1	39.8	26.5	29.6	28.5	26.6	25.1	28.1	29.6	28.1	22.5	22.6	13	44.7	42.4	56.8	38.7
10	WORLD	S	Anna Lychko	UKR	K1	P	21	12	12	59.6	164.3	135.5	#VALUE!	160	25.5	31.3	77	48	34.4	14.2	10.4	7.9	13	14.4	59.9	4.8	7.5	42	33	32.9	32.9	26.5	32.5	36.5	33	36.5	22.1	18.6	11.1	48.5	46	59.7	36.8
11	WORLD	S	Kateřina Beková	CZE	K1	P	20	16	14	59.6	161.1	134.5	#VALUE!	162.2	25	32	81.7	48.5	35.5	9.3	8	5.7	8.2	7.8	39	6	9	40.6	25.7	30.7	29	32.7	33.3	26.9	30.7	33.3	23	20	11.9	47.7	45.3	59.1	36.9
12	WORLD	S	Adriana Morenová	CZE	C1	P	19	13	6	64	166.7	139.1	#VALUE!	166	25	31	80	48.2	35.5	10.2	8.5	7	10.8	9.8	46.3	6.4	9	40.4	39.4	37.5	36.7	40.9	38.4	39.4	39.4	40.9	23	21.7	13.9	50.1	47.6	57.3	37.1
13	WORLD	S	Ivana Chlebová	SVK	C1	P	19	14	9	64.8	176.5	141.4	#VALUE!	182.3	24	28.3	81	44.8	33	6.4	7.6	5.8	8	10	37.8	6.2	9.7	41.5	40.5	40.3	39.6	35.5	36.5	36.1	40.5	36.5	20.8	18.1	11.7	53.1	50.4	58	36.7
14	WORLD	S	Nele Bayn	GER	C1	L	23	17	17	67.3	173.2	138.3	#VALUE!	180.2	25	30.4	78.6	51.3	35.4	10.2	7.8	6.8	14.4	9.9	49.1	6.5	9.2	40.6	39.9	42.1	40.4	37.2	41.9	41.2	42.1	41.9	22.4	19.2	12.9	54.4	51.6	59.1	36.2
15	WORLD	S	Sofia Reinoso	MEX	K1	P	26	20	18	65.7	161.4	134.9	#VALUE!	159.2	26.6	33.4	77.3	54.5	38.3	15.2	12.8	9	17	12.4	66.4	6.1	9.3	38	23.7	26.8	28.6	28.4	30.3	28.6	28.6	30.3	25.2	20.9	13.7	52	49.4	59.4	35.9
16	WORLD	S	Marcella Altman	CZE	K1, cross	P	19	14	14	47	156.6	132.6	#VALUE!	157.2	22.6	25.8	74	43	30.1	10.1	8.3	6.2	8.2	7.2	40	6.1	8.3	42.4	22.4	24.9	26.3	X	X	X	26.3	0	19.2	10	4.7	42.3	40.1	65.7	37.5
17	WORLD	S	Omira Estacia Neta	BRA	K1, C1	P	23	17	17	59.6	165.3	132.2	#VALUE!	173.4	24.2	29.5	80.5	53.3	32.8	9.6	10.8	10	12.4	11	53.8	6.3	9	39.6	26.5	32.1	27.4	30.2	24.3	25.9	32.1	30.2	21.8	21.3	12.7	46.9	44.5	56.9	37.8
18	WORLD	S	Grace Dooney	NZL	K1	P	19	14	6	53.2	158.4	131.7	#VALUE!	158.5	23.5	28.5	73.3	49	34.9	12.9	11.9	9.8	13	11.5	59.1	6	8.6	37.8	23.2	25.1	25.9	24.5	26.9	23.8	25.9	26.9	21.2	18.7	9.9	43.3	41.1	59.4	38.3
19	WORLD	S	Sophie Ogilvie	GBR	C1	P	23	14	9	62.4	174.5	139.5	#VALUE!	176	24.9	30	73.6	48.3	32.6	12.3	10.3	4.8	10.5	8.9	46.8	6.5	8.9	42.3	33.3	37.8	36	32.8	27.8	39.8	37.8	39.8	20.5	17.9	11.2	51.2	48.6	58	36.7
20	WORLD	S	Pheobe Spicer	GBR	K1	L	23	17	10	62.9	166.5	133.2	#VALUE!	168.3	26	31.1	79.6	50.2	35.4	8.2	7.9	11.9	12.5	10	50.5	6.1	8.9	39.7	35.4	36.5	37.6	35.7	33.7	33.6	37.6	35.7	22.7	21.9	13.8	49.1	46.6	57.4	37.4
21	WORLD	S	Anna Barroso	ESP	K1	P	21	18	9	61.6	166.2	138.7	#VALUE!	163.4	25	31.4	79	48,,5	35	9.2	6.9	6.9	11	8.8	42.8	6	9.2	42.2	33.7	30.9	30.1	25.9	30.5	30.3	33.7	30.5	22.3	16.1	9.9	51.7	49.1	62.5	35.6
22	WORLD	S	Carolina Massarenti	ITA	K1	P	22	12	10	48	145.5	130.1	#REF!	145.2	22.2	27	69.9	47.2	31.5	8.9	11.4	8.2	10.2	7.3	46	5.4	8.5	36	27.8	28.5	28.9	28.7	27.8	27.4	28.9	28.7	22.7	16.7	8	40	38	60.8	39
1	JUNIOR	S	Amélie Červenková	CZE	K1	P	18	15	10	63.4	167.8	137.9	#VALUE!	165	23.8	28.3	75.6	51	36	2.8	7	9.6	10.6	10.4	40.4	5.9	9.4	40	39	42.3	38.1	34.3	33.3	31.6	42.3	34.3	22.5	22.7	14.4	49	46.5	56.2	37.9
2	JUNIOR	S	Klára Mrázková	CZE	K1	P	16	13	9	52.9	164	134.5	#VALUE!	163.1	22.8	27.9	71	46	31.3	12.4	8.4	7.2	9.2	6.8	44	5.9	8.7	42.5	32.2	29.1	32.9	28.5	27.8	32.3	32.9	32.3	19.7	22.2	11.7	41.2	39.1	57.1
3	JUNIOR	S	Adéla Kremrová	CZE	K1	P	17	13	7	60.7	165.3	138.2	#VALUE!	166	24.4	29.2	78.6	51	34.9	10.4	11.5	9	12	9.9	52.8	5.9	8.9	38.7	24.3	21.9	21	26.6	29.5	21.9	24.3	29.5	22.2	25.8	15.7	45	42.7	54.2
4	JUNIOR	S	Natálie Erlová	CZE	C1	P	17	13	8	75.8	176.7	144	#VALUE!	184.6	27.1	33.2	82.4	53.9	37.1	17	8.4	8.5	11.2	12	57.1	6.7	9.9	44.5	30.1	28.4	27.5	31.9	27.9	31	30.1	31.9	24.3	26.8	20.3	55.5	52.7	53.6
5	JUNIOR	S	Klára Kneblová	CZE	K1	P	18	12	12	62.6	172.2	138.7	#VALUE!	167.6	25.6	29.2	76	51.8	37.1	12.5	8	7.1	9.9	8.4	45.9	6.5	8.9	41	X	X	X	X	X	X	0	0	21.1	16.1	10.1	52.5	49.8	61	36.4
6	JUNIOR	S	Anna Fabianová	CZE	C1, K1	P	16	8	8	52.9	164	139	#VALUE!	161.2	23	26.4	71.5	45.5	33	10.8	6.8	6.4	7.5	7.2	38.7	6	8.6	38.7	27.3	23.2	21.5	26.3	25.1	29.1	27.3	29.1	19.7	21.7	11.5	41.4	39.3	57.3
7	JUNIOR	S	Andrea Motlová	CZE	C1	P	16	5		55.6	163.4	134	#VALUE!	159.1	25	30	69.5	45.5	33	10.1	7.8	7.9	10.5	13.5	49.8	6	9.1	37	29.6	33.1	29.4	27.2	33.6	34.9	33.1	34.9	20.9	23.1	12.8	42.8	40.6	56.3
8	JUNIOR	S	Alexandra Vajsová	SVK	C1	L	17	8		45.5	157	131	#VALUE!	162	23	28.3	66.7	47.3	31.6	7.4	8.5	7.9	8.5	5.2	37.5	5.3	7.9	41.4	30.7	25	28.2	34.9	31.3	32.1	30.7	34.9	18.5	20.1	9.1	36.4	34.5	58.5
9	JUNIOR	S	Simona Blašíčková	SVK	C1	P	15	7		65	163.7	137.2	#VALUE!	157.3	27	32	77	52.5	37	14.5	18	12.8	19.8	18.9	84	6.3	9.3	40	34.2	35.2	33.9	34.9	32.2	35.8	35.2	35.8	24.3	23.9	15.5	49.5	47	55.7
10	JUNIOR	S	Karolína Abrahamová	SVK	K1	P	14	5		61.6	164.2	140.5	#VALUE!	164	27.5	31	73.3	52.6	35.8	14.6	8.6	8.9	14	12.5	58.6	6.2	9.4	41	32.4	32.1	29	30.3	35.8	31.2	32.4	35.8	22.7	24.5	15	46.1	43.8	55.2
11	JUNIOR	S	Sandra Krutá	SVK	K1	L	17	6	5	64.8	164.6	140.4	#VALUE!	162	26.3	32.1	76.8	56.9	37.6	18	11	13.4	14	27	83.4	6.2	9.3	39.9	38.2	42.1	40.7	38.2	40.1	38.8	42.1	40.1	23.9	26.7	17.3	47.5	45.1	53.7
12	JUNIOR	S	Markéta Štěpánková	CZE	C1, K1	P	15	5	4	55	167.1	139	#VALUE!	164	24.5	28.8	71	46.5	32.5	11.9	7.1	10.1	10.4	10.7	50.2	6.2	9.4	40	35.4	33.1	32.7	29	32.7	27.8	35.4	32.7	19.7	21.9	12	43	40.8	57.3
13	JUNIOR	S	Anežka Riantová	CZE	K1	P	15	6	4	54.3	164.9	136.3	#VALUE!	164.1	24	26.8	72.5	45.5	33.7	11	7	7.5	7	6.6	39.1	5.3	8.4	42	28.9	30.7	27.9	27.8	28.1	32.4	30.7	32.4	20	21.4	11.6	42.7	40.5	57.6
14	JUNIOR	S	Stanislava Ďuratná	SVK	C1, K1	P	17	11	11	61.1	172.9	138.6	#VALUE!	171.9	24.1	30.6	73.5	48.4	35.6	8.1	8.6	5.1	10	5.7	37.5	6.1	8.9	41.5	29.3	27.8	31.8	34.8	32.8	35.1	31.8	35.1	20.4	22.1	13.5	47.6	45.2	57
15	JUNIOR	S	Anna Fabianová	CZE	C1, K1	P	16	8	8	52.9	164	139	#VALUE!	161.2	23	26.4	71.5	45.5	33	10.8	6.8	6.4	7.5	7.2	38.7	6	8.6	38.7	27.3	23.2	21.5	26.3	25.1	29.1	27.3	29.1	19.7	21.7	11.5	41.4	39.3	57.3
16	JUNIOR	S	Andrea Motlová	CZE	C1	P	16	5		55.6	163.4	134	#VALUE!	159.1	25	30	69.5	45.5	33	10.1	7.8	7.9	10.5	13.5	49.8	6	9.1	37	29.6	33.1	29.4	27.2	33.6	34.9	33.1	34.9	20.9	23.1	12.8	42.8	40.6	56.3
17	JUNIOR	S	Eliška Hojdová	CZE	K1	P	18	15	13	70.3	176.5	140.4	#VALUE!	183.1	27.7	31.4	82.5	47.5	35.9	11	8.8	12	9.2	10.7	51.7	6.6	8.7	44.5	26.8	32.4	33	25.1	31	33.7	33	33.7	22.6	19.5	13.7	56.6	53.7	58.6	35.7
			REST	TOP	WORLD	JUNIOR
			6	20	13	10					TOP LHD	TOP RHD	WORLD LHD	WORLD RHD	REST LHD	REST RHD	JUNIOR LHD	JUNIOR RHD				TOP	WORLD	REST	JUNIOR
			10	14	8	9					42.7	45.2	31.6	33.9	30.9	33	42.3	34.3				42.3	32.5	63.2	40.4
			8	14	17	7					41.8	40	39.8	36.6	40.6	41.9	32.9	32.3				41.7	55.5	42.7	44
			3.5	12	7	8					42.5	45.4	26.3	25.9	32.3	33.7	24.3	29.5				45.2	35.2	50.1	52.8
			5	14	14	12					34.2	33.7	35.1	33.5	29	28.1	30.1	31.9				49.3	35	63.2	57.1
			5	18	8	8					40	39.7	40.3	40.1	31.6	33.2	0	0				42.2	49.4	53	45.9
			4	16	15						43.6	42.2	41.2	41.9	33.6	32.7	27.3	29.1				40.8	45.7	47.8	38.7
			4.5		9						33.2	34.2	38.2	32.8	37	36.6	33.1	34.9				30.1	47.8	55.4	49.8
					15								40.4	44.2	40.7	41.6	30.7	34.9					41.9	79.1	37.5
			14		12								29.6	28.1	37	36.4	35.2	35.8					60.7	58.1	84
			2.5		14	5							33	36.5	45.4	43.1	32.4	35.8					59.9	56.2	58.6
			5		6	4							30.7	33.3	25.1	29.9	42.1	40.1					39	59.3	83.4
			8		9	4							39.4	40.9	31	27.9	35.4	32.7					46.3	48.4	50.2
			2		17	11							40.5	36.5	24	24.6	30.7	32.4					37.8	58.3	39.1
			3		18	8							42.1	41.9	22.6	26.3	31.8	35.1					49.1	49.1	37.5
			15		14								28.6	30.3	28.8	32.4	27.3	29.1					66.4	33.1	38.7
			15		17	13							26.3	0	36.8	35	33.1	34.9					40	55.6	49.8
					6								32.1	30.2	33	36	33	33.7					53.8	61.5	51.7
					9								25.9	26.9									59.1
					10								37.8	39.8									46.8
					9								37.6	35.7									50.5
					10								33.7	30.5									42.8
													28.9	28.7									46
